# Supplementary material for: Global trends in polycystic ovarian syndrome over 30 years: an age-period-cohort study of 204 countries and territories (1990–2021)
Source: J Health Popul Nutr. 2025 Jul 8;44:242. doi: 10.1186/s41043-025-01002-1 (PMC12239280; doi:10.1186/s41043-025-01002-1)
Supplement: Supplementary file 1 — Supplementary Material 1 [file 41043_2025_1002_MOESM1_ESM.xlsx]

## Sheet: SupplementaryTable
Table S1. Time trends in Polycystic ovarian syndrome incidence for both sexes in 204 countries, 1990-2021
Country	SDIQuintile	Population		All-age incidence						Age-standardized incidence			NetDrift of incidence from APC model, % per year
		Number in 1990	Number in 2021	Number in 1990	Number in 2021	Percent change 1990-2021, %	Rate in 1990	Rate in 2021	Percent change 1990-2021, %	Rate in 1990	Rate in 2021	Percent change 1990-2021, %
Czech Republic	High SDI	5301132.43 (4877576.63, 5699086.77)	5399141.46 (4909516.92, 5896200.58)	307.07 (197.69, 453.85)	261.58 (179.27, 382.88)	-0.15 (-0.24, -0.03)	5.79 (3.73, 8.56)	4.84 (3.32, 7.09)	-0.16 (-0.26, -0.04)	6.4 (4.14, 9.49)	8.17 (5.52, 12.08)	0.28 (0.13, 0.45)	0.42 (-1.12, 1.99)
Slovakia	High SDI	2702821.38 (2687442.5, 2716760.83)	2778834.27 (2505702.08, 3050144.25)	153.96 (102.18, 228.7)	136.64 (96.01, 198.33)	-0.11 (-0.23, 0.06)	5.7 (3.78, 8.46)	4.92 (3.45, 7.14)	-0.14 (-0.25, 0.03)	6.01 (4.01, 8.92)	8.29 (5.71, 12.21)	0.38 (0.22, 0.64)	0.63 (-1.59, 2.91)
Slovenia	High SDI	1015373.64 (905568.07, 1123687.33)	1041593.4 (949265.06, 1132756.63)	54.67 (37.3, 79.87)	51.84 (34.8, 74.97)	-0.05 (-0.16, 0.09)	5.38 (3.67, 7.87)	4.98 (3.34, 7.2)	-0.08 (-0.18, 0.06)	6.42 (4.34, 9.47)	8.89 (5.95, 12.98)	0.38 (0.22, 0.57)	0.43 (-3.13, 4.12)
Estonia	High SDI	835003.44 (830303.37, 839614.17)	692193.69 (627469.92, 756555.12)	55.7 (39.25, 78.89)	49.25 (34.47, 71.51)	-0.12 (-0.21, 0)	6.67 (4.7, 9.45)	7.11 (4.98, 10.33)	0.07 (-0.05, 0.21)	8.59 (6.01, 12.24)	11.98 (8.26, 17.46)	0.39 (0.24, 0.58)	0.43 (-2.81, 3.78)
Latvia	High SDI	1422585.66 (1317809.82, 1529206.85)	1008933.6 (916035.05, 1105516.16)	90.66 (63.48, 130.24)	61.9 (43.77, 87.72)	-0.32 (-0.38, -0.24)	6.37 (4.46, 9.15)	6.14 (4.34, 8.69)	-0.04 (-0.13, 0.07)	8.54 (5.93, 12.53)	11.05 (7.72, 15.8)	0.29 (0.16, 0.44)	0.4 (-2.13, 2.99)
Lithuania	High SDI	1937099.02 (1794985.8, 2082757.74)	1471284.9 (1335266.02, 1621109.67)	125.06 (84.77, 179.07)	85.51 (61.57, 122.37)	-0.32 (-0.39, -0.23)	6.46 (4.38, 9.24)	5.81 (4.18, 8.32)	-0.1 (-0.2, 0.02)	7.78 (5.2, 11.35)	10.68 (7.48, 15.6)	0.37 (0.22, 0.54)	0.31 (-1.79, 2.47)
Australia	High SDI	8476634.62 (7845690.44, 9096742.98)	13048034.11 (12142009.89, 13936369.4)	12161.78 (9033.9, 15714.16)	17110.95 (12186.75, 23869.24)	0.41 (0.17, 0.69)	143.47 (106.57, 185.38)	131.14 (93.4, 182.93)	-0.09 (-0.24, 0.1)	160.56 (117.92, 208.47)	195.1 (138.82, 272.46)	0.22 (0.02, 0.45)	0.17 (-0.69, 1.03)
New Zealand	High SDI	1729072.45 (1598748.61, 1859213.55)	2587871.91 (2361560.74, 2807100)	3786.87 (2664.84, 5331.45)	4381.92 (3113.9, 6041.78)	0.16 (0.01, 0.31)	219.01 (154.12, 308.34)	169.33 (120.33, 233.47)	-0.23 (-0.33, -0.13)	236.74 (164.69, 338.4)	236.5 (167.69, 326.85)	0 (-0.13, 0.12)	0.14 (-1.4, 1.7)
Brunei	High SDI	121808.35 (112596.49, 130713.71)	213113.78 (186032.08, 240765.02)	143.85 (99.76, 206.8)	298.43 (205.92, 421.57)	1.07 (0.88, 1.36)	118.1 (81.9, 169.77)	140.03 (96.62, 197.82)	0.19 (0.08, 0.35)	101.06 (70.16, 145.53)	160.01 (111.25, 224.46)	0.58 (0.44, 0.78)	0.39 (-7.25, 8.66)
Japan	High SDI	63968748.44 (59507258.15, 68208403.76)	65482367.46 (60505286.68, 70291090.84)	136181.63 (95579.79, 193637.06)	87447.99 (61827.73, 123721.4)	-0.36 (-0.39, -0.31)	212.89 (149.42, 302.71)	133.54 (94.42, 188.94)	-0.37 (-0.41, -0.33)	245.52 (175.82, 342.02)	266.51 (189.72, 375.55)	0.09 (0.01, 0.16)	0.46 (-0.18, 1.11)
South Korea	High SDI	22025633.56 (20455993.49, 23433878.67)	25687785.3 (23798075.22, 27459173.55)	21247.88 (14577.06, 29794.39)	17390.88 (12118.39, 24770.88)	-0.18 (-0.28, -0.09)	96.47 (66.18, 135.27)	67.7 (47.18, 96.43)	-0.3 (-0.38, -0.22)	83.28 (58.61, 117.62)	130.61 (91.77, 185.36)	0.57 (0.39, 0.77)	0.43 (-0.19, 1.06)
Singapore	High SDI	1513082.37 (1416393.61, 1615519.18)	2813210.91 (2584470.54, 3043326.75)	1357.83 (933.55, 1932.14)	2033.24 (1407.67, 2951.38)	0.5 (0.32, 0.71)	89.74 (61.7, 127.7)	72.27 (50.04, 104.91)	-0.19 (-0.29, -0.08)	95.56 (67, 136.78)	154.59 (106.48, 225.31)	0.62 (0.45, 0.84)	0.34 (-1.49, 2.2)
Canada	High SDI	13806439.38 (12762718.77, 14900343.34)	18984466.12 (17759137.88, 20352012.22)	6250.64 (4352.36, 9019.38)	8840.85 (6149.48, 12717.3)	0.41 (0.26, 0.6)	45.27 (31.52, 65.33)	46.57 (32.39, 66.99)	0.03 (-0.08, 0.17)	57.32 (39.7, 82.42)	73.82 (51.22, 106.18)	0.29 (0.15, 0.45)	0.39 (-0.44, 1.22)
USA	High SDI	130010013.55 (120924895.54, 138997559.47)	169178080.69 (156838460.86, 181461684.2)	127848.48 (90504.03, 178310.7)	194555.53 (142842.67, 258038.33)	0.52 (0.33, 0.86)	98.34 (69.61, 137.15)	115 (84.43, 152.52)	0.17 (0.02, 0.43)	125.86 (88.65, 176.34)	157.14 (116.75, 206.42)	0.25 (0.1, 0.52)	-1.17 (-1.89, -0.45)
Andorra	High SDI	25488.3 (25314.88, 25661.55)	41564.66 (37668.14, 45798.21)	23.84 (16.36, 34.28)	33.44 (23.11, 47.1)	0.4 (0.22, 0.64)	93.52 (64.17, 134.49)	80.45 (55.61, 113.31)	-0.14 (-0.25, 0.01)	113.41 (77.62, 162.49)	140.95 (97.02, 199.68)	0.24 (0.08, 0.45)	0.15 (-13.31, 15.7)
Austria	High SDI	4035073.57 (3753681.57, 4324129.59)	4550662.99 (4098333.35, 4956402.82)	3839.09 (2757.42, 5239.54)	3758.21 (2632.31, 5235.34)	-0.02 (-0.14, 0.14)	95.14 (68.34, 129.85)	82.59 (57.84, 115.05)	-0.13 (-0.23, 0.01)	144.37 (103.01, 198.9)	152.33 (105.34, 213.46)	0.06 (-0.08, 0.23)	0.06 (-1.25, 1.39)
Belgium	High SDI	5090716.32 (4678597.41, 5479305.05)	5820997.55 (5237924.22, 6375344.71)	4164.72 (2839.72, 5925.77)	5059.84 (3571.52, 7107.14)	0.21 (0.07, 0.37)	81.81 (55.78, 116.4)	86.92 (61.36, 122.09)	0.06 (-0.07, 0.2)	116.37 (79.66, 167.29)	137.03 (96.6, 192.74)	0.18 (0.03, 0.35)	0.15 (-1.07, 1.37)
Cyprus	High SDI	386684.72 (357020.35, 416786.63)	688122.66 (594599.56, 780198.89)	314.97 (218.19, 442.11)	500.45 (347.14, 715.96)	0.59 (0.39, 0.84)	81.45 (56.43, 114.33)	72.73 (50.45, 104.05)	-0.11 (-0.22, 0.03)	89.38 (61.72, 125.61)	130.16 (89.94, 187.01)	0.46 (0.27, 0.68)	0.32 (-3.62, 4.42)
Denmark	High SDI	2609155.94 (2590033.88, 2629034.5)	2936777 (2662296.96, 3216545.79)	2032.76 (1409.7, 2893.4)	2516.88 (1744.53, 3582.05)	0.24 (0.11, 0.42)	77.91 (54.03, 110.89)	85.7 (59.4, 121.97)	0.1 (-0.01, 0.26)	104.99 (71.35, 150.67)	132.29 (90.98, 188.09)	0.26 (0.13, 0.46)	0.2 (-1.44, 1.87)
Finland	High SDI	2580001.09 (2563388.94, 2596660.91)	2801955.24 (2505551.46, 3066446.39)	1879.65 (1274.68, 2703.2)	2285.25 (1567.72, 3255.8)	0.22 (0.06, 0.39)	72.85 (49.41, 104.78)	81.56 (55.95, 116.2)	0.12 (-0.02, 0.28)	105.15 (71.1, 151.56)	131.64 (90.39, 188.24)	0.25 (0.09, 0.43)	0.15 (-1.52, 1.84)
France	High SDI	29616667.31 (27502632.39, 31498405.23)	34205220.27 (30680797.98, 37854648.27)	22610.79 (15712.46, 32097.96)	28748.84 (19847.99, 40731.73)	0.27 (0.11, 0.43)	76.34 (53.05, 108.38)	84.05 (58.03, 119.08)	0.1 (-0.04, 0.24)	97.69 (67.45, 140.16)	122.95 (84.55, 174.44)	0.26 (0.11, 0.42)	0.21 (-0.29, 0.71)
Germany	High SDI	41339501.36 (41044697.4, 41652531.39)	42843360.6 (38264370.92, 47162729.76)	24006.96 (16957.78, 33251.82)	27013.95 (19008.18, 37906.16)	0.13 (0, 0.26)	58.07 (41.02, 80.44)	63.05 (44.37, 88.48)	0.09 (-0.03, 0.22)	99.39 (69.44, 138.47)	123.43 (85.89, 173.38)	0.24 (0.1, 0.4)	0.12 (-0.29, 0.54)
Iceland	High SDI	126431.69 (125583.72, 127344.02)	172852.96 (156782.35, 189454.71)	137.53 (95.85, 195.08)	187.66 (129.03, 262.58)	0.36 (0.23, 0.56)	108.78 (75.81, 154.3)	108.57 (74.65, 151.91)	0 (-0.1, 0.14)	116.71 (80.64, 166.97)	146.71 (100.65, 205.53)	0.26 (0.14, 0.43)	0.19 (-7.12, 8.06)
Ireland	High SDI	1807035.77 (1672808.29, 1937188.23)	2497823.08 (2234205.95, 2755978.89)	2142.02 (1445.23, 3032.22)	2635.26 (1847, 3786.62)	0.23 (0.08, 0.45)	118.54 (79.98, 167.8)	105.5 (73.94, 151.6)	-0.11 (-0.22, 0.05)	109.11 (73.79, 154.14)	135.89 (95.25, 194.96)	0.25 (0.1, 0.46)	0.21 (-1.76, 2.23)
Luxembourg	High SDI	194415.91 (179339.65, 208044.44)	319867.5 (292400.1, 348931.38)	135.2 (92.01, 192.63)	270.78 (186.4, 383.14)	1 (0.75, 1.24)	69.54 (47.33, 99.08)	84.65 (58.28, 119.78)	0.22 (0.06, 0.36)	110.81 (74.77, 158.45)	142.81 (98.04, 203.2)	0.29 (0.12, 0.44)	0.19 (-5.28, 5.97)
Monaco	High SDI	15947.05 (14929.19, 17023.14)	19468.12 (17627.88, 21305.54)	8.36 (5.83, 11.85)	13.91 (9.51, 19.73)	0.66 (0.45, 0.86)	52.42 (36.57, 74.32)	71.47 (48.84, 101.32)	0.36 (0.18, 0.52)	121.29 (84.08, 171.57)	143.38 (98.27, 204.74)	0.18 (0.03, 0.32)	0.13 (-18.49, 23.02)
Netherlands	High SDI	7547629.5 (7492741.59, 7603784.84)	8666320.59 (7849849.5, 9513498.27)	5488.24 (3796.75, 7793.4)	6746.48 (4690.74, 9664.33)	0.23 (0.07, 0.41)	72.71 (50.3, 103.26)	77.85 (54.13, 111.52)	0.07 (-0.07, 0.22)	97.46 (66.35, 137.9)	123.5 (85.5, 177.57)	0.27 (0.1, 0.46)	0.11 (-0.83, 1.05)
Norway	High SDI	2147480.37 (2005404.29, 2295543.24)	2681476.18 (2442084.01, 2951069.24)	1773.67 (1251.55, 2487.38)	2287.24 (1616.52, 3227.92)	0.29 (0.22, 0.36)	82.59 (58.28, 115.83)	85.3 (60.28, 120.38)	0.03 (-0.02, 0.09)	109.14 (76.47, 153.31)	125.2 (88.34, 177.42)	0.15 (0.09, 0.2)	0.09 (-1.34, 1.53)
San Marino	High SDI	12052.82 (10180.91, 14001.61)	16895.74 (14632.64, 19289.35)	11.46 (7.92, 16.24)	13.66 (9.44, 19.01)	0.19 (0.04, 0.36)	95.09 (65.72, 134.76)	80.85 (55.85, 112.49)	-0.15 (-0.26, -0.03)	115.78 (80.13, 164.41)	138.58 (94.84, 193.99)	0.2 (0.04, 0.37)	0.12 (-20.29, 25.77)
Sweden	High SDI	4349148.78 (4318390.96, 4380622.39)	5153261.48 (4664282.78, 5661789.35)	2479.96 (1769.12, 3488.88)	3463.7 (2438.03, 4906.52)	0.4 (0.27, 0.56)	57.02 (40.68, 80.22)	67.21 (47.31, 95.21)	0.18 (0.07, 0.32)	82.87 (58.14, 118.45)	101.12 (70.76, 143.7)	0.22 (0.11, 0.36)	0.24 (-0.76, 1.25)
Switzerland	High SDI	3483177.89 (3255829.73, 3712803.29)	4472568.82 (4037017.61, 4943973.06)	2430.78 (1682.78, 3418.44)	3008.92 (2108.45, 4291.55)	0.24 (0.1, 0.41)	69.79 (48.31, 98.14)	67.28 (47.14, 95.95)	-0.04 (-0.14, 0.1)	109.15 (74.78, 155.16)	122.96 (85.77, 176.87)	0.13 (-0.01, 0.28)	0.17 (-1.19, 1.55)
UK	High SDI	29461097.4 (27612264.71, 31304952.38)	34543328.42 (32537844.86, 36460550.11)	24731.39 (17510.32, 34354.01)	34188.22 (24138.9, 47823.28)	0.38 (0.33, 0.42)	83.95 (59.44, 116.61)	98.97 (69.88, 138.44)	0.18 (0.13, 0.21)	119.73 (84.47, 168.47)	150.78 (106.22, 211.32)	0.26 (0.23, 0.29)	0.24 (-0.17, 0.65)
Bermuda	High SDI	30514.88 (28159.42, 32785.7)	32825.81 (29632.79, 36115.9)	15.29 (10.26, 21.74)	13.63 (9.39, 19.99)	-0.11 (-0.24, 0.01)	50.11 (33.62, 71.23)	41.51 (28.62, 60.9)	-0.17 (-0.29, -0.06)	69.24 (45.53, 99.42)	77.01 (52.53, 113.93)	0.11 (-0.05, 0.26)	0.11 (-11.85, 13.69)
Puerto Rico	High SDI	1859606.46 (1727528.84, 1995037.1)	1730234.74 (1600799.69, 1856434.12)	1329.93 (894.78, 1887.66)	972.6 (656.77, 1399.2)	-0.27 (-0.35, -0.17)	71.52 (48.12, 101.51)	56.21 (37.96, 80.87)	-0.21 (-0.3, -0.11)	68.39 (46.04, 97.24)	87.35 (59.06, 125.31)	0.28 (0.15, 0.45)	0.1 (-1.61, 1.85)
Kuwait	High SDI	736295.12 (665874.81, 806008.94)	2193543.53 (1902586.35, 2489149.15)	734.12 (506.29, 1049.45)	1591.09 (1106.09, 2267.06)	1.17 (0.92, 1.49)	99.7 (68.76, 142.53)	72.54 (50.42, 103.35)	-0.27 (-0.36, -0.16)	85.47 (59.03, 122.9)	103.15 (71.59, 147.51)	0.21 (0.06, 0.38)	0.26 (-2.81, 3.43)
Qatar	High SDI	147679.41 (133784.25, 161122.81)	877289.08 (809141.34, 943667.93)	142.92 (97.99, 204.35)	720.78 (491.23, 1046.59)	4.04 (3.44, 4.75)	96.78 (66.35, 138.37)	82.16 (55.99, 119.3)	-0.15 (-0.25, -0.03)	85.6 (59.34, 123.4)	101.08 (68.65, 146.01)	0.18 (0.04, 0.34)	0.22 (-5.84, 6.67)
United Arab Emirates	High SDI	660844.17 (597411.99, 725802.16)	2685463.22 (2202659.38, 3128068.54)	515.01 (353.92, 739.13)	2034.26 (1397.03, 2922.47)	2.95 (2.34, 3.43)	77.93 (53.56, 111.85)	75.75 (52.02, 108.83)	-0.03 (-0.18, 0.09)	70.28 (48.76, 100.07)	92.6 (63.36, 132.81)	0.32 (0.12, 0.48)	0.28 (-2.83, 3.48)
Guam	High SDI	63841.93 (59324.29, 68164.66)	78563.99 (72318.21, 84491.28)	58.5 (40.04, 83.57)	82.33 (57.01, 115.8)	0.41 (0.26, 0.67)	91.64 (62.72, 130.9)	104.8 (72.57, 147.4)	0.14 (0.03, 0.36)	86.32 (58.77, 124.28)	121.65 (83.72, 171.37)	0.41 (0.27, 0.67)	0.09 (-8.67, 9.7)
Georgia	High-middle SDI	2904047.71 (2690119, 3127276.31)	1878244.9 (1665979.25, 2085448.23)	401.37 (274.96, 568.46)	332.59 (231.51, 458.71)	-0.17 (-0.29, -0.03)	13.82 (9.47, 19.57)	17.71 (12.33, 24.42)	0.28 (0.1, 0.5)	16.12 (10.92, 23.06)	28.18 (19.41, 38.83)	0.75 (0.5, 1.04)	0.71 (-1.12, 2.56)
Kazakhstan	High-middle SDI	8448475.07 (7790802.54, 9062020.61)	9763225.51 (8771529.19, 10731398.55)	1258.32 (858.45, 1821.25)	1716.49 (1172.81, 2430.02)	0.36 (0.18, 0.55)	14.89 (10.16, 21.56)	17.58 (12.01, 24.89)	0.18 (0.02, 0.34)	14.5 (9.88, 21.01)	20.32 (13.97, 28.66)	0.4 (0.21, 0.59)	0.37 (-0.65, 1.4)
Bosnia and Herzegovina	High-middle SDI	2250695.31 (2072689.52, 2431507.19)	1688461.72 (1482825.66, 1888485.7)	107.6 (71.61, 164.07)	77.74 (52.75, 112.63)	-0.28 (-0.37, -0.17)	4.78 (3.18, 7.29)	4.6 (3.12, 6.67)	-0.04 (-0.16, 0.11)	4.93 (3.25, 7.58)	7.59 (5.07, 11.17)	0.54 (0.34, 0.78)	0.42 (-2.19, 3.1)
Bulgaria	High-middle SDI	4400402.6 (4039567.3, 4758666.91)	3499637.18 (3132494.68, 3830926.5)	243.82 (163.42, 358.46)	167.92 (116.07, 244.91)	-0.31 (-0.38, -0.22)	5.54 (3.71, 8.15)	4.8 (3.32, 7)	-0.13 (-0.23, -0.02)	6.76 (4.49, 10.01)	8.65 (5.87, 12.8)	0.28 (0.13, 0.45)	0.44 (-1.4, 2.32)
Croatia	High-middle SDI	2497139.55 (2307779.09, 2692369.85)	2166666.94 (1892363.97, 2444386.84)	124.68 (84.25, 185.6)	104.74 (72.2, 149.77)	-0.16 (-0.26, 0)	4.99 (3.37, 7.43)	4.83 (3.33, 6.91)	-0.03 (-0.15, 0.15)	6.24 (4.15, 9.44)	8.37 (5.6, 12.16)	0.34 (0.19, 0.61)	0.43 (-1.98, 2.89)
Hungary	High-middle SDI	5400147.52 (5009835.24, 5782266.55)	5022202.73 (4409335.5, 5687700.47)	317.98 (208.57, 459.32)	239.6 (165.53, 348.51)	-0.25 (-0.33, -0.14)	5.89 (3.86, 8.51)	4.77 (3.3, 6.94)	-0.19 (-0.28, -0.08)	6.91 (4.51, 9.99)	8.5 (5.68, 12.68)	0.23 (0.09, 0.39)	0.35 (-1.22, 1.94)
Montenegro	High-middle SDI	314295.92 (292616.77, 338380.64)	312827.05 (273455.94, 354832.56)	20.28 (13.49, 30.03)	18.75 (12.82, 27.26)	-0.08 (-0.17, 0.04)	6.45 (4.29, 9.56)	5.99 (4.1, 8.71)	-0.07 (-0.17, 0.04)	6.69 (4.43, 9.94)	8.54 (5.77, 12.6)	0.28 (0.14, 0.44)	0.42 (-5.95, 7.22)
North Macedonia	High-middle SDI	990782.38 (904976.73, 1084070.84)	1072085.8 (885298.97, 1274806.93)	55.64 (37.64, 83.45)	53.79 (36.49, 77.55)	-0.03 (-0.17, 0.18)	5.62 (3.8, 8.42)	5.02 (3.4, 7.23)	-0.11 (-0.23, 0.09)	5.63 (3.8, 8.5)	7.77 (5.16, 11.52)	0.38 (0.19, 0.68)	0.44 (-3.13, 4.14)
Poland	High-middle SDI	19583775.75 (18029119.75, 21087486.31)	19731037.7 (17829042.27, 21615800.15)	1774.78 (1218.23, 2593.91)	1206.07 (881.81, 1614.69)	-0.32 (-0.44, -0.18)	9.06 (6.22, 13.25)	6.11 (4.47, 8.18)	-0.33 (-0.44, -0.19)	10.17 (6.98, 14.9)	10.53 (7.59, 14.17)	0.04 (-0.14, 0.23)	-2.24 (-2.93, -1.54)
Romania	High-middle SDI	11862186.31 (10937070.83, 12804405.39)	9731590.09 (8488900.65, 11054582.84)	657.01 (431.37, 977.67)	500.8 (340.11, 738.12)	-0.24 (-0.34, -0.11)	5.54 (3.64, 8.24)	5.15 (3.49, 7.58)	-0.07 (-0.19, 0.09)	5.82 (3.82, 8.66)	8.21 (5.55, 12.24)	0.41 (0.24, 0.65)	0.6 (-0.53, 1.74)
Serbia	High-middle SDI	4888328.77 (4489032.61, 5262383.18)	4468978.47 (3884090.94, 5026846.53)	250.03 (164.32, 370.66)	237.9 (162.21, 338.81)	-0.05 (-0.17, 0.11)	5.11 (3.36, 7.58)	5.32 (3.63, 7.58)	0.04 (-0.09, 0.21)	5.82 (3.82, 8.66)	7.84 (5.25, 11.29)	0.35 (0.18, 0.59)	0.49 (-1.19, 2.2)
Belarus	High-middle SDI	5543762.54 (5119933.88, 5964137.69)	4983298.72 (4286446.94, 5676390.93)	359.46 (249.62, 512.34)	310.29 (218.36, 439.84)	-0.14 (-0.23, -0.03)	6.48 (4.5, 9.24)	6.23 (4.38, 8.83)	-0.04 (-0.15, 0.08)	8.06 (5.53, 11.58)	10.64 (7.38, 15.35)	0.32 (0.17, 0.48)	0.39 (-0.82, 1.62)
Moldova	High-middle SDI	2325115.19 (2157078.61, 2495806.86)	1882822.04 (1557615.78, 2196225.69)	144.88 (98.73, 210.24)	110.64 (78.49, 153.81)	-0.24 (-0.34, -0.13)	6.23 (4.25, 9.04)	5.88 (4.17, 8.17)	-0.06 (-0.19, 0.08)	6.86 (4.65, 10.02)	9.9 (6.83, 14.06)	0.44 (0.26, 0.66)	0.64 (-1.31, 2.63)
Russia	High-middle SDI	80255358.2 (73881116.68, 86395661.25)	77404419.91 (66791685.12, 87411275.14)	5696.93 (4011.42, 7947.29)	5581.88 (3998.22, 7753.7)	-0.02 (-0.07, 0.03)	7.1 (5, 9.9)	7.21 (5.17, 10.02)	0.02 (-0.04, 0.07)	8.75 (6.11, 12.36)	11.18 (7.86, 15.88)	0.28 (0.22, 0.34)	0.41 (0.16, 0.67)
Ukraine	High-middle SDI	28307613.37 (26184473.81, 30322631.24)	23121217.9 (18588608.71, 27585528.31)	1855.66 (1327.79, 2609.69)	1396.65 (1019.61, 1945.88)	-0.25 (-0.32, -0.18)	6.56 (4.69, 9.22)	6.04 (4.41, 8.42)	-0.08 (-0.17, 0.01)	8.31 (5.84, 11.94)	9.84 (6.9, 14.14)	0.18 (0.06, 0.3)	0.38 (-0.06, 0.82)
Greenland	High-middle SDI	25506.05 (25331.96, 25675.46)	26645.57 (24095.52, 29040.69)	10.51 (7.44, 14.66)	13.93 (9.82, 19.97)	0.33 (0.19, 0.45)	41.2 (29.18, 57.49)	52.28 (36.87, 74.93)	0.27 (0.14, 0.39)	49.05 (34.69, 68.9)	65.26 (46.18, 93.26)	0.33 (0.2, 0.46)	0.5 (-18.76, 24.33)
Argentina	High-middle SDI	16908003.44 (15713081.24, 18086467.44)	23305985.44 (20092224.72, 26565839.88)	8150.91 (5650.4, 11661.49)	14464.77 (10257.15, 20683.25)	0.77 (0.58, 1.02)	48.21 (33.42, 68.97)	62.06 (44.01, 88.75)	0.29 (0.15, 0.46)	45.96 (31.87, 65.7)	70.92 (50.34, 101.64)	0.54 (0.37, 0.73)	0.31 (-0.33, 0.96)
Chile	High-middle SDI	6762244.88 (6232739.3, 7308535.07)	9547062.11 (8682586.06, 10447260.49)	3561.66 (2499.92, 5098.45)	6057.22 (4275.77, 8709.62)	0.7 (0.51, 0.91)	52.67 (36.97, 75.4)	63.45 (44.79, 91.23)	0.2 (0.07, 0.35)	48.73 (34.13, 70.44)	84.21 (59.19, 121.13)	0.73 (0.54, 0.95)	0.23 (-0.76, 1.22)
Uruguay	High-middle SDI	1612803.87 (1450632.32, 1789102.04)	1773403.21 (1555260.99, 2011900.4)	716.62 (504.95, 1016.63)	1051.25 (738.06, 1515.15)	0.47 (0.32, 0.65)	44.43 (31.31, 63.04)	59.28 (41.62, 85.44)	0.33 (0.2, 0.5)	47.08 (33.17, 66.75)	77.63 (54.72, 112.02)	0.65 (0.49, 0.86)	0.29 (-1.81, 2.43)
Greece	High-middle SDI	5267115.84 (4874509.13, 5664775.69)	5233021.22 (4489113.41, 5919156.84)	4916.42 (3361.32, 6940.1)	4181.62 (2825.08, 5959.15)	-0.15 (-0.27, -0.03)	93.34 (63.82, 131.76)	79.91 (53.99, 113.88)	-0.14 (-0.26, -0.02)	112.92 (77.51, 160.11)	142.85 (96.28, 203.73)	0.27 (0.08, 0.44)	0.05 (-1.12, 1.23)
Israel	High-middle SDI	2506186.6 (2259250.86, 2755041.58)	4815718.24 (4115936.21, 5545581.37)	2622.72 (1812.36, 3761.39)	5511.08 (3786.1, 7772.26)	1.1 (0.86, 1.36)	104.65 (72.32, 150.08)	114.44 (78.62, 161.39)	0.09 (-0.03, 0.23)	96.25 (66.52, 137.62)	124.98 (85.87, 176.13)	0.3 (0.15, 0.45)	0.25 (-1.43, 1.95)
Italy	High-middle SDI	29231485.42 (27178028.06, 31232153.27)	30686629.66 (27887404.26, 33402473.42)	76866.92 (54583.49, 107566.62)	51695.96 (36308.03, 72441.1)	-0.33 (-0.38, -0.29)	262.96 (186.73, 367.98)	168.46 (118.32, 236.07)	-0.36 (-0.41, -0.32)	361.55 (250.68, 514.27)	326.18 (227.34, 458.58)	-0.1 (-0.16, -0.04)	-0.14 (-0.55, 0.28)
Malta	High-middle SDI	187588.75 (168323.09, 206686.69)	220957.45 (192099.42, 249889.56)	167.39 (117.22, 237.04)	160.71 (110.06, 228.13)	-0.04 (-0.18, 0.07)	89.23 (62.49, 126.36)	72.73 (49.81, 103.24)	-0.18 (-0.3, -0.09)	103.7 (72.51, 146.94)	141.4 (95.89, 201.87)	0.36 (0.17, 0.53)	0.16 (-5.73, 6.41)
Portugal	High-middle SDI	5240420.14 (4836124.83, 5625244.83)	5569560.5 (4846077.14, 6326258.07)	4516.61 (3141.52, 6426.8)	3817.52 (2607.44, 5390.12)	-0.15 (-0.25, -0.05)	86.19 (59.95, 122.64)	68.54 (46.82, 96.78)	-0.2 (-0.29, -0.1)	93.62 (64.85, 132.19)	128.22 (87.3, 180.67)	0.37 (0.2, 0.56)	0.15 (-1.01, 1.32)
Spain	High-middle SDI	19779667.04 (18458866.04, 21283730.09)	23289583.19 (20945371.65, 25520834.84)	19269.53 (13322.07, 26931.17)	17911.06 (12395.82, 25474.14)	-0.07 (-0.19, 0.07)	97.42 (67.35, 136.16)	76.91 (53.22, 109.38)	-0.21 (-0.32, -0.09)	105.68 (72.61, 147.39)	132.93 (91.49, 189.51)	0.26 (0.1, 0.44)	0.12 (-0.48, 0.72)
Antigua and Barbuda	High-middle SDI	31161.8 (28857.89, 33428.62)	45606.67 (39986.18, 51208.22)	15.28 (10.36, 21.37)	21.71 (14.98, 30.61)	0.42 (0.21, 0.63)	49.04 (33.24, 68.57)	47.6 (32.85, 67.12)	-0.03 (-0.17, 0.12)	45.57 (30.83, 63.86)	60.64 (41.8, 86.38)	0.33 (0.13, 0.53)	0.19 (-11.98, 14.04)
The Bahamas	High-middle SDI	130888.8 (122263.69, 140061.8)	200656.3 (172702.43, 229520.32)	89.57 (60.34, 129.54)	135.89 (92.34, 198.23)	0.52 (0.33, 0.76)	68.43 (46.1, 98.97)	67.72 (46.02, 98.79)	-0.01 (-0.13, 0.15)	57.85 (38.8, 83.78)	69.02 (46.9, 100.8)	0.19 (0.05, 0.38)	0.1 (-6.06, 6.68)
Barbados	High-middle SDI	131652.71 (122596.29, 140906.86)	154891.99 (134637.07, 177315.49)	72.2 (49.08, 102.95)	70.76 (48.6, 99.19)	-0.02 (-0.14, 0.13)	54.84 (37.28, 78.2)	45.68 (31.37, 64.04)	-0.17 (-0.27, -0.04)	57.13 (38.35, 81.8)	67.19 (45.35, 94.29)	0.18 (0.03, 0.35)	0.14 (-6.19, 6.91)
Dominica	High-middle SDI	36409.03 (33808.3, 39020.47)	32984.7 (28733.99, 37485.44)	19.88 (13.47, 28.98)	19.53 (13.17, 27.53)	-0.02 (-0.15, 0.09)	54.59 (37, 79.61)	59.22 (39.92, 83.47)	0.08 (-0.06, 0.21)	45.28 (30.78, 66)	62.11 (41.74, 88.32)	0.37 (0.18, 0.53)	0.09 (-13.03, 15.19)
Saint Kitts and Nevis	High-middle SDI	21137.53 (19584.46, 22726.64)	29339.21 (24265.06, 34829.76)	13.14 (8.93, 18.65)	15.49 (10.77, 22.31)	0.18 (0.01, 0.33)	62.19 (42.24, 88.23)	52.8 (36.71, 76.03)	-0.15 (-0.27, -0.04)	51.86 (35.31, 73.46)	70.38 (47.73, 102.7)	0.36 (0.16, 0.53)	0.17 (-16.48, 20.13)
Trinidad and Tobago	High-middle SDI	601873.85 (560711.36, 641940.44)	695514.02 (602407.11, 782790.21)	310.78 (208.35, 444.68)	352.26 (235.89, 505.29)	0.13 (0.01, 0.29)	51.64 (34.62, 73.88)	50.65 (33.92, 72.65)	-0.02 (-0.12, 0.12)	45.46 (30.5, 64.88)	65.49 (43.65, 94.12)	0.44 (0.28, 0.63)	0.17 (-2.88, 3.31)
Virgin Islands	High-middle SDI	54683.34 (51093.91, 58196.09)	44216.14 (41070.14, 47295.04)	38.74 (26.34, 56.58)	23.48 (15.84, 33.78)	-0.39 (-0.46, -0.32)	70.84 (48.17, 103.48)	53.1 (35.82, 76.4)	-0.25 (-0.34, -0.15)	66.26 (45.08, 96.74)	83.82 (56.13, 120.67)	0.26 (0.13, 0.42)	0.07 (-9.47, 10.61)
Bahrain	High-middle SDI	213112.48 (197873.74, 228708.49)	566636.33 (526546.67, 610146.01)	191.06 (130.64, 271.68)	499.93 (350.45, 703.67)	1.62 (1.3, 1.96)	89.65 (61.3, 127.48)	88.23 (61.85, 124.18)	-0.02 (-0.13, 0.11)	80.02 (54.78, 114.15)	91.28 (63.71, 129.23)	0.14 (0, 0.27)	0.21 (-5.01, 5.71)
Jordan	High-middle SDI	1781207.35 (1619961.89, 1950801.24)	5725404.6 (5140891.8, 6355708.01)	1638.33 (1134.04, 2323.45)	5754.51 (3975.2, 8166.85)	2.51 (2.03, 2.95)	91.98 (63.67, 130.44)	100.51 (69.43, 142.64)	0.09 (-0.06, 0.23)	62.94 (43.71, 88.79)	79.57 (54.97, 112.66)	0.26 (0.08, 0.42)	0.26 (-1.62, 2.18)
Lebanon	High-middle SDI	1508383.58 (1240049.24, 1772989.57)	2772517.25 (2338749.46, 3199541.77)	1131.53 (789.68, 1616.04)	1996.52 (1381.87, 2842.67)	0.76 (0.55, 1.06)	75.02 (52.35, 107.14)	72.01 (49.84, 102.53)	-0.04 (-0.16, 0.12)	67.24 (46.94, 95.9)	88.4 (61.19, 125.89)	0.31 (0.16, 0.53)	0.25 (-1.61, 2.14)
Libya	High-middle SDI	2016194.55 (1816141.82, 2223212.79)	3335982.11 (2820726.87, 3873172.22)	2363.16 (1606.15, 3392.1)	2778.77 (1920.58, 3948.04)	0.18 (0.03, 0.36)	117.21 (79.66, 168.24)	83.3 (57.57, 118.35)	-0.29 (-0.38, -0.18)	76.75 (52.63, 109.84)	84.61 (58, 121.75)	0.1 (-0.02, 0.28)	0.16 (-1.74, 2.1)
Oman	High-middle SDI	816009.74 (743481.86, 890369.28)	1807175.12 (1672704.49, 1944392.75)	588.29 (387.07, 852.02)	1642.26 (1122.4, 2355.76)	1.79 (1.45, 2.27)	72.09 (47.43, 104.41)	90.87 (62.11, 130.36)	0.26 (0.11, 0.48)	55.56 (37.72, 79.05)	91.72 (63.06, 129.69)	0.65 (0.45, 0.91)	0.3 (-2.74, 3.44)
Saudi Arabia	High-middle SDI	6991010.08 (6384121.92, 7563638.37)	15674814.13 (13567234.26, 17883502.38)	6789.63 (4606.03, 9698.99)	13424.19 (9203.31, 18972.8)	0.98 (0.7, 1.26)	97.12 (65.89, 138.74)	85.64 (58.71, 121.04)	-0.12 (-0.24, 0.01)	70.27 (48.23, 99.58)	99.3 (67.62, 141.76)	0.41 (0.21, 0.6)	0.35 (-0.64, 1.34)
Turkey	High-middle SDI	28356626.39 (26450683.94, 30170525.73)	41679408.85 (38416311.44, 44844906.14)	19470.62 (13467.37, 27768.75)	26768.25 (18464.82, 37876.43)	0.37 (0.22, 0.56)	68.66 (47.49, 97.93)	64.22 (44.3, 90.88)	-0.06 (-0.17, 0.06)	53.53 (37.16, 76.19)	74.78 (51.54, 106.27)	0.4 (0.25, 0.59)	0.28 (-0.18, 0.74)
American Samoa	High-middle SDI	23552.1 (21985.17, 25052.87)	24309.14 (22381.99, 26002.5)	21.98 (15.45, 30.8)	31.37 (21.74, 45.85)	0.43 (0.25, 0.59)	93.32 (65.61, 130.77)	129.07 (89.44, 188.61)	0.38 (0.21, 0.54)	78.14 (54.84, 109.65)	108.31 (75.38, 157.79)	0.39 (0.21, 0.55)	-0.1 (-15.17, 17.66)
Cook Islands	High-middle SDI	9077.87 (8379.44, 9817.08)	9129.48 (8250.24, 9992.1)	9.3 (6.29, 13.45)	9.78 (6.79, 14.15)	0.05 (-0.1, 0.17)	102.42 (69.32, 148.21)	107.15 (74.42, 154.95)	0.05 (-0.1, 0.17)	80.62 (54.64, 116.39)	120.25 (82.98, 174.65)	0.49 (0.29, 0.66)	-0.03 (-22.48, 28.93)
Niue	High-middle SDI	1147.81 (1039.37, 1249.09)	830.87 (724.79, 934.81)	0.91 (0.61, 1.31)	0.82 (0.58, 1.18)	-0.1 (-0.21, 0.05)	79.56 (52.97, 113.73)	99.26 (69.43, 142.26)	0.25 (0.09, 0.45)	73.71 (49.99, 104.45)	112.47 (78.48, 161.45)	0.53 (0.34, 0.76)	-0.07 (-53.87, 116.49)
Northern Mariana Islands	High-middle SDI	21449.75 (20002.83, 22830.62)	23024.24 (21433.61, 24752.08)	19.76 (13.51, 27.66)	23.96 (16.55, 33.96)	0.21 (0.06, 0.39)	92.12 (63, 128.96)	104.07 (71.87, 147.49)	0.13 (-0.01, 0.3)	82.43 (56.28, 117.27)	106.78 (74.03, 150.86)	0.3 (0.13, 0.46)	0.02 (-15.11, 17.84)
Palau	High-middle SDI	7360.78 (6688.72, 8067.34)	8131.47 (7278.49, 9025.65)	6.84 (4.71, 9.84)	7.53 (5.15, 10.84)	0.1 (-0.03, 0.23)	92.86 (63.96, 133.72)	92.6 (63.37, 133.28)	0 (-0.12, 0.11)	77.39 (53, 111.83)	112.01 (76.55, 161.1)	0.45 (0.28, 0.61)	-0.06 (-22.62, 29.08)
Malaysia	High-middle SDI	8750898.35 (8068231.14, 9411617.57)	15353552.21 (13137347.2, 17367470.42)	9973.08 (7015.02, 14166.08)	23814.38 (16714.09, 33137.16)	1.39 (1.07, 1.73)	113.97 (80.16, 161.88)	155.11 (108.86, 215.83)	0.36 (0.18, 0.55)	93.46 (65.99, 132.7)	161.5 (112.86, 226.19)	0.73 (0.48, 0.98)	0.03 (-0.74, 0.81)
Mauritius	High-middle SDI	547919.04 (512750.22, 585542.73)	644326.16 (557967.02, 728820.98)	568.9 (403.58, 806.47)	699.28 (496.48, 976.86)	0.23 (0.07, 0.4)	103.83 (73.66, 147.19)	108.53 (77.05, 151.61)	0.05 (-0.09, 0.19)	91.41 (65.12, 130.37)	147.1 (103.43, 208.27)	0.61 (0.39, 0.85)	-0.01 (-3.03, 3.1)
Seychelles	High-middle SDI	36485.56 (33270.49, 39696.35)	49868.04 (43208.96, 57069.83)	42.81 (30.28, 60.93)	58.27 (40.89, 81.71)	0.36 (0.18, 0.55)	117.34 (82.98, 167)	116.85 (82, 163.86)	0 (-0.14, 0.13)	97.34 (68.68, 138.13)	137.81 (96.61, 193.5)	0.42 (0.23, 0.61)	0.05 (-11.79, 13.48)
Sri Lanka	High-middle SDI	8519258.51 (7420025.33, 9554275.54)	11523508.87 (10061004.16, 12954040.95)	7532.97 (5285.34, 10701.14)	12914.94 (9127.41, 17884.3)	0.71 (0.5, 0.95)	88.42 (62.04, 125.61)	112.07 (79.21, 155.2)	0.27 (0.11, 0.44)	73.74 (51.72, 104.79)	124.05 (87.31, 172.3)	0.68 (0.48, 0.92)	-0.05 (-0.82, 0.72)
Armenia	Middle SDI	1745131.99 (1613367.64, 1878766.21)	1552583.93 (1350116.18, 1750066.1)	215.75 (149.9, 307.56)	199.49 (137, 283.64)	-0.08 (-0.18, 0.05)	12.36 (8.59, 17.62)	12.85 (8.82, 18.27)	0.04 (-0.08, 0.18)	12.77 (8.85, 18.3)	19.23 (13.21, 27.95)	0.51 (0.33, 0.71)	0.45 (-1.83, 2.78)
Azerbaijan	Middle SDI	3752622.17 (3464335.64, 4021213.81)	5239528.11 (4531688.74, 5984390.1)	517.88 (361.49, 731.07)	818.45 (559.91, 1129.53)	0.58 (0.43, 0.78)	13.8 (9.63, 19.48)	15.62 (10.69, 21.56)	0.13 (0.02, 0.27)	12.95 (9.01, 18.48)	19.73 (13.21, 27.45)	0.52 (0.38, 0.7)	0.42 (-1.1, 1.95)
Turkmenistan	Middle SDI	1872900.04 (1733574.31, 2013938.56)	2523398.83 (2260821.2, 2789195.39)	306.61 (209.6, 441.84)	493.01 (339.03, 706.79)	0.61 (0.44, 0.84)	16.37 (11.19, 23.59)	19.54 (13.44, 28.01)	0.19 (0.07, 0.36)	13.55 (9.31, 19.36)	19.54 (13.43, 28.02)	0.44 (0.29, 0.63)	0.36 (-1.95, 2.73)
Uzbekistan	Middle SDI	10599077.82 (9792793.8, 11425463.25)	17147246.93 (12271096.46, 21854979.59)	1769.53 (1200.46, 2550.41)	2981.71 (2069.36, 4124.5)	0.69 (0.45, 0.91)	16.7 (11.33, 24.06)	17.39 (12.07, 24.05)	0.04 (-0.1, 0.18)	13.93 (9.53, 19.93)	19.28 (13.34, 26.71)	0.38 (0.19, 0.57)	0.49 (-0.47, 1.45)
Albania	Middle SDI	1604060.08 (1488198.7, 1723215.75)	1327007.29 (1151832.68, 1502433.36)	109.51 (73.05, 164)	71.9 (49.57, 104.15)	-0.34 (-0.4, -0.25)	6.83 (4.55, 10.22)	5.42 (3.74, 7.85)	-0.21 (-0.28, -0.09)	5.8 (3.89, 8.74)	7.7 (5.23, 11.29)	0.33 (0.2, 0.52)	0.35 (-2.81, 3.62)
Ecuador	Middle SDI	5016282.69 (4668138.78, 5330031.55)	9084778.35 (7797169.38, 10309186.69)	7654.88 (5282.06, 10793.4)	14008.33 (9802.69, 19335.75)	0.83 (0.57, 1.13)	152.6 (105.3, 215.17)	154.2 (107.9, 212.84)	0.01 (-0.13, 0.18)	114.4 (79.03, 161.06)	151.32 (105.93, 208.83)	0.32 (0.14, 0.54)	0.12 (-1, 1.26)
Peru	Middle SDI	10871049.53 (9922260.08, 11777841.71)	18022806.81 (16343607.81, 19725350.15)	13764.61 (9421.47, 19660.67)	21143.22 (14330.33, 30538.89)	0.54 (0.35, 0.74)	126.62 (86.67, 180.85)	117.31 (79.51, 169.45)	-0.07 (-0.19, 0.05)	96.39 (66.02, 137.32)	129.39 (87.3, 188)	0.34 (0.18, 0.53)	0.36 (-0.41, 1.13)
Cuba	Middle SDI	5388347.17 (4732613.94, 6015176.28)	5671550.53 (4985891.02, 6385473.23)	2691.7 (1839.6, 3792.94)	2304.09 (1570.71, 3214.97)	-0.14 (-0.27, -0.04)	49.95 (34.14, 70.39)	40.63 (27.69, 56.69)	-0.19 (-0.3, -0.09)	49.87 (33.56, 70.8)	66.06 (44.66, 92.86)	0.32 (0.14, 0.5)	0.22 (-0.77, 1.22)
Grenada	Middle SDI	44219.32 (40754.77, 47581.05)	50065.44 (43364.76, 56416.46)	20.81 (14.03, 29.77)	24.76 (16.79, 34.58)	0.19 (0, 0.36)	47.07 (31.74, 67.33)	49.45 (33.53, 69.07)	0.05 (-0.12, 0.2)	39.13 (26.59, 55.64)	55.96 (37.72, 78.63)	0.43 (0.22, 0.63)	0.16 (-11.43, 13.27)
Guyana	Middle SDI	393492.64 (362381.37, 423657.75)	387566.74 (339313.86, 435374.32)	209.12 (141.12, 302.18)	224.04 (152.76, 314.89)	0.07 (-0.07, 0.22)	53.15 (35.86, 76.79)	57.81 (39.42, 81.25)	0.09 (-0.06, 0.24)	40.25 (27.22, 58.03)	58.12 (39.35, 81.73)	0.44 (0.25, 0.65)	0.1 (-4.23, 4.62)
Jamaica	Middle SDI	1204496.27 (1114696.82, 1295881.58)	1410391.96 (1233197.93, 1594310.14)	667.57 (451.8, 932.19)	753.67 (513.58, 1060.03)	0.13 (-0.03, 0.28)	55.42 (37.51, 77.39)	53.44 (36.41, 75.16)	-0.04 (-0.17, 0.09)	43.86 (29.7, 61.25)	58.91 (39.66, 82.96)	0.34 (0.15, 0.52)	0.18 (-2.2, 2.62)
Saint Lucia	Middle SDI	69990.05 (64668.68, 74999.19)	88740 (76040.29, 100761.36)	39.46 (26.61, 56.22)	37.65 (26.03, 52.91)	-0.05 (-0.15, 0.09)	56.37 (38.03, 80.33)	42.43 (29.33, 59.62)	-0.25 (-0.33, -0.14)	43.13 (29.33, 61.09)	57.81 (39.37, 82.03)	0.34 (0.2, 0.54)	0.17 (-9.11, 10.39)
Saint Vincent and the Grenadines	Middle SDI	54896.18 (50650.55, 58910.94)	55815.46 (48955.8, 63111.98)	29.61 (19.7, 42.21)	29.76 (20.02, 42.07)	0 (-0.16, 0.13)	53.94 (35.89, 76.88)	53.31 (35.86, 75.38)	-0.01 (-0.17, 0.11)	39.41 (26.42, 55.74)	59.34 (39.91, 84.1)	0.51 (0.27, 0.7)	0.22 (-10.94, 12.79)
Suriname	Middle SDI	192240.86 (167967, 214676.61)	293434.84 (258222.67, 331411.8)	103.72 (70.5, 147.5)	165.84 (112.6, 234.31)	0.6 (0.4, 0.83)	53.95 (36.67, 76.73)	56.52 (38.37, 79.85)	0.05 (-0.08, 0.2)	45.02 (30.63, 64.12)	61.38 (41.59, 86.89)	0.36 (0.19, 0.56)	0.25 (-5.07, 5.86)
Colombia	Middle SDI	16437162.03 (14960282.43, 17906609.72)	25015487.8 (22708831.35, 27278169.81)	13401.57 (9053.26, 19641.57)	18351.36 (12636.42, 26802.64)	0.37 (0.17, 0.6)	81.53 (55.08, 119.49)	73.36 (50.51, 107.14)	-0.1 (-0.23, 0.05)	66.14 (44.55, 96.83)	86.7 (59.59, 127.64)	0.31 (0.12, 0.53)	0.29 (-0.34, 0.92)
Costa Rica	Middle SDI	1519306.65 (1365058.18, 1677034.45)	2455321.73 (2159055.82, 2762977.73)	1454.38 (984.12, 2159.45)	2155.43 (1461.82, 3075.02)	0.48 (0.26, 0.7)	95.73 (64.77, 142.13)	87.79 (59.54, 125.24)	-0.08 (-0.22, 0.05)	80.05 (54.28, 118.8)	106.18 (71.68, 151.78)	0.33 (0.12, 0.52)	0.31 (-1.73, 2.4)
Mexico	Middle SDI	43338122.18 (40441083.28, 46430525.83)	66184678.48 (61083196.34, 71231187.17)	84708.71 (57983.84, 120030.37)	89661.69 (63147.57, 124689.16)	0.06 (-0.01, 0.11)	195.46 (133.79, 276.96)	135.47 (95.41, 188.4)	-0.31 (-0.35, -0.27)	142.27 (97.55, 201.58)	141.45 (99.1, 197.25)	-0.01 (-0.07, 0.04)	0 (-0.34, 0.33)
Panama	Middle SDI	1179390.84 (1091324.9, 1257564.42)	2128653.2 (1832800.4, 2413862.99)	828.19 (560.29, 1189.44)	1867.64 (1270.28, 2728.17)	1.26 (0.95, 1.69)	70.22 (47.51, 100.85)	87.74 (59.68, 128.16)	0.25 (0.08, 0.49)	56.21 (37.96, 80.7)	90.09 (61.25, 131.72)	0.6 (0.38, 0.92)	0.49 (-1.82, 2.86)
Brazil	Middle SDI	75111821.75 (69759336.7, 80406262.02)	112805644.15 (96315978.03, 128468324.59)	21914.2 (14946.04, 31482.51)	22886.08 (16023.83, 31692.7)	0.04 (-0.03, 0.11)	29.18 (19.9, 41.91)	20.29 (14.2, 28.09)	-0.3 (-0.35, -0.26)	23.54 (16.12, 33.61)	24.97 (17.19, 35.09)	0.06 (0.01, 0.11)	-0.18 (-0.44, 0.07)
Paraguay	Middle SDI	2008678.73 (1834691.48, 2176858.1)	3547993.39 (2900883.93, 4187629.3)	370.38 (247.42, 553.85)	883.03 (607.77, 1278.29)	1.38 (1, 1.73)	18.44 (12.32, 27.57)	24.89 (17.13, 36.03)	0.35 (0.13, 0.55)	14.97 (10.2, 22.09)	23.19 (15.89, 33.63)	0.55 (0.32, 0.75)	0.57 (-1.3, 2.47)
Algeria	Middle SDI	12484772.81 (11414342.83, 13490522.75)	21758645.06 (18393028.47, 25088019.48)	9767.89 (6754.73, 13859.16)	17007.74 (11426.08, 24406.49)	0.74 (0.5, 1.01)	78.24 (54.1, 111.01)	78.17 (52.51, 112.17)	0 (-0.14, 0.15)	57.74 (40.27, 81.59)	84.01 (56.67, 120.59)	0.45 (0.27, 0.66)	0.32 (-0.41, 1.06)
Egypt	Middle SDI	26974207.37 (24484123.29, 29496974.93)	50950994.17 (46183852.89, 55793355.85)	23409.98 (16078.27, 33615.51)	50586.97 (35062.59, 71899.99)	1.16 (0.89, 1.47)	86.79 (59.61, 124.62)	99.29 (68.82, 141.12)	0.14 (0, 0.31)	69 (47.37, 98.84)	87.73 (61.35, 124.82)	0.27 (0.11, 0.45)	0.26 (-0.22, 0.73)
Iran	Middle SDI	27992350.42 (25479642.97, 30385288.43)	41965217.86 (37790365.48, 46181266.77)	23844.94 (16359.3, 33853.03)	29890.34 (21006.57, 42244.6)	0.25 (0.19, 0.31)	85.18 (58.44, 120.94)	71.23 (50.06, 100.67)	-0.16 (-0.21, -0.13)	63.81 (44.36, 89.88)	84.97 (59.63, 120.59)	0.33 (0.27, 0.39)	0.15 (-0.52, 0.82)
Iraq	Middle SDI	8932970.78 (8113736.6, 9736298.95)	19863678.09 (14051882.11, 25085285.95)	8221.76 (5655.97, 11904.6)	18837.37 (12928.4, 26888.57)	1.29 (0.98, 1.59)	92.04 (63.32, 133.27)	94.83 (65.09, 135.37)	0.03 (-0.11, 0.17)	67.32 (46.8, 96.79)	77.47 (53.29, 110.53)	0.15 (0, 0.3)	0.33 (-0.55, 1.22)
Syria	Middle SDI	6216339.1 (5607270.17, 6794096.83)	7286240.09 (5954619.07, 8427322.2)	5222.74 (3499.65, 7411.33)	7310.15 (5119.47, 10484.15)	0.4 (0.22, 0.6)	84.02 (56.3, 119.22)	100.33 (70.26, 143.89)	0.19 (0.04, 0.36)	58.69 (39.67, 82.71)	77.22 (53.73, 110.46)	0.32 (0.15, 0.48)	0.27 (-0.84, 1.39)
Tunisia	Middle SDI	4117588.66 (3733869.45, 4510299.95)	5947396.83 (5320863.64, 6612018.44)	2962.4 (2010.8, 4348.57)	3844.36 (2668.33, 5457.31)	0.3 (0.12, 0.46)	71.95 (48.83, 105.61)	64.64 (44.87, 91.76)	-0.1 (-0.22, 0.01)	56.39 (38.56, 82.4)	79.26 (54.87, 112.67)	0.41 (0.22, 0.58)	0.21 (-0.99, 1.43)
China	Middle SDI	569618406.11 (531022999.86, 611990712.31)	694642496.53 (643907146.02, 747206287.69)	208205.86 (146809.43, 286886.81)	258930.01 (183411.57, 361501.06)	0.24 (0.11, 0.38)	36.55 (25.77, 50.36)	37.28 (26.4, 52.04)	0.02 (-0.09, 0.13)	31.62 (22.52, 44.15)	58.61 (41.19, 82.36)	0.85 (0.71, 0.98)	0.17 (-0.29, 0.64)
Fiji	Middle SDI	373367.35 (339595.07, 407984.13)	456253.81 (414007.15, 501450.38)	290.63 (200.62, 417.8)	447.11 (310.54, 643.11)	0.54 (0.35, 0.78)	77.84 (53.73, 111.9)	98 (68.06, 140.95)	0.26 (0.1, 0.46)	61.8 (43.03, 89.04)	94.66 (65.78, 135.6)	0.53 (0.34, 0.77)	0.11 (-3.78, 4.16)
Nauru	Middle SDI	4922.77 (4541.62, 5311.24)	5465.18 (4768.27, 6169.16)	4.12 (2.84, 5.87)	6.57 (4.59, 9.39)	0.6 (0.37, 0.82)	83.69 (57.6, 119.24)	120.26 (83.91, 171.75)	0.44 (0.24, 0.64)	67.64 (46.69, 96.07)	98.26 (68.62, 140.24)	0.45 (0.26, 0.66)	0.08 (-31.42, 46.06)
Samoa	Middle SDI	80327.62 (74727.12, 86399.71)	103748.01 (93737.77, 114381.35)	79.59 (54.3, 116.21)	118.71 (81.81, 171.55)	0.49 (0.29, 0.72)	99.08 (67.6, 144.67)	114.42 (78.86, 165.35)	0.15 (0, 0.33)	69.73 (47.83, 101.2)	94.35 (65.04, 135.51)	0.35 (0.17, 0.55)	-0.05 (-9.22, 10.04)
Tokelau	Middle SDI	795.47 (738.5, 856.71)	671.8 (606.6, 737.35)	0.55 (0.38, 0.8)	0.74 (0.51, 1.06)	0.34 (0.15, 0.52)	69.64 (48.01, 100.16)	110.12 (75.87, 158.21)	0.58 (0.36, 0.8)	61.85 (42.9, 88.77)	101.55 (70.21, 144.88)	0.64 (0.42, 0.86)	0.06 (-62.21, 164.91)
Tonga	Middle SDI	49007.26 (44685.01, 53542.94)	53307.17 (48139.79, 58477.37)	53.5 (36.27, 76.59)	66.71 (45.44, 96.36)	0.25 (0.08, 0.39)	109.16 (74.02, 156.27)	125.14 (85.24, 180.75)	0.15 (-0.01, 0.27)	79.12 (54.16, 112.92)	108.25 (73.8, 156.06)	0.37 (0.18, 0.53)	-0.03 (-11.53, 12.97)
Indonesia	Middle SDI	92684434.43 (86424817.04, 98990381.8)	137715629.82 (126857368.02, 148180714.76)	69135.72 (48494.49, 95776.82)	143576.89 (102491.88, 199866.65)	1.08 (0.94, 1.23)	74.59 (52.32, 103.34)	104.26 (74.42, 145.13)	0.4 (0.3, 0.5)	58.17 (40.8, 80.27)	111.3 (78.67, 155.47)	0.91 (0.78, 1.06)	0.21 (-0.42, 0.85)
Philippines	Middle SDI	31263406.72 (29202117.13, 33397027.79)	55832083.8 (49449840.32, 61764292.07)	26279.1 (18450.38, 36644.53)	67789.02 (48104.46, 94089.37)	1.58 (1.43, 1.73)	84.06 (59.02, 117.21)	121.42 (86.16, 168.52)	0.44 (0.36, 0.53)	64.13 (45.13, 88.91)	108.84 (77.28, 151.59)	0.7 (0.59, 0.81)	0.2 (-0.4, 0.79)
Thailand	Middle SDI	28617593.15 (26739100.5, 30602381.47)	34493772.18 (29765873.49, 39272395.83)	23969.66 (16703.75, 33793.6)	29434.96 (20972.88, 41107.52)	0.23 (0.08, 0.38)	83.76 (58.37, 118.09)	85.33 (60.8, 119.17)	0.02 (-0.1, 0.15)	69.74 (48.86, 98.38)	136.04 (96.2, 190.05)	0.95 (0.71, 1.22)	-0.09 (-0.68, 0.51)
Vietnam	Middle SDI	35098267.55 (32276763.87, 37881831.28)	50253411.53 (46255881.36, 54051105.79)	19424 (13530.09, 27008.79)	37473.61 (26110.67, 52256.84)	0.93 (0.68, 1.17)	55.34 (38.55, 76.95)	74.57 (51.96, 103.99)	0.35 (0.17, 0.51)	45 (31.36, 62.39)	90.74 (63.35, 127.03)	1.02 (0.76, 1.25)	0.33 (-0.43, 1.09)
Equatorial Guinea	Middle SDI	219219.85 (195747.08, 243387.98)	691389.37 (622971.58, 766233.99)	49.1 (34.13, 71.18)	385.01 (262.4, 546.84)	6.84 (5.87, 8.36)	22.4 (15.57, 32.47)	55.69 (37.95, 79.09)	1.49 (1.18, 1.97)	18.36 (12.99, 26.31)	41.85 (28.77, 59.15)	1.28 (0.99, 1.69)	0.3 (-4.67, 5.52)
Gabon	Middle SDI	496662.75 (455007.33, 545389.56)	942072.16 (833700.13, 1045360.18)	156.71 (109.19, 224.22)	443.02 (299.98, 646.06)	1.83 (1.46, 2.34)	31.55 (21.99, 45.15)	47.03 (31.84, 68.58)	0.49 (0.3, 0.76)	24.92 (17.47, 35.43)	37.2 (25.29, 54.15)	0.49 (0.31, 0.75)	0.11 (-3.52, 3.88)
Botswana	Middle SDI	687745.53 (635691.76, 736715.38)	1211061.01 (1051895.17, 1371324.17)	262.13 (180.92, 378.77)	544.52 (372.16, 764.25)	1.08 (0.77, 1.33)	38.11 (26.31, 55.07)	44.96 (30.73, 63.11)	0.18 (0, 0.32)	27.37 (19.32, 39.21)	42.27 (28.68, 59.53)	0.54 (0.33, 0.74)	0.15 (-2.94, 3.33)
Namibia	Middle SDI	717386.71 (664133.95, 772211.01)	1252947.35 (1078810.91, 1406039.7)	254.27 (177.53, 359.57)	522.14 (365.12, 748.65)	1.05 (0.83, 1.26)	35.44 (24.75, 50.12)	41.67 (29.14, 59.75)	0.18 (0.05, 0.3)	26.25 (18.52, 36.87)	34.88 (24.46, 49.9)	0.33 (0.19, 0.46)	0.04 (-2.96, 3.14)
South Africa	Middle SDI	19056758.18 (17070739.04, 21078505.3)	28991034.67 (25356596.78, 32778882.87)	8562.11 (5951.51, 12153.5)	13170.77 (9223.67, 18578.58)	0.54 (0.46, 0.62)	44.93 (31.23, 63.78)	45.43 (31.82, 64.08)	0.01 (-0.04, 0.06)	35.82 (25.09, 50.69)	46.64 (32.6, 66.11)	0.3 (0.23, 0.36)	0.05 (-0.4, 0.51)
Kyrgyzstan	Low-middle SDI	2281405.97 (2115744.82, 2451657.32)	3474143.47 (2964711.68, 3998803.91)	344.61 (237.68, 491.19)	560.66 (373.38, 802.06)	0.63 (0.46, 0.82)	15.11 (10.42, 21.53)	16.14 (10.75, 23.09)	0.07 (-0.04, 0.2)	13.35 (9.27, 18.85)	15.96 (10.75, 22.84)	0.2 (0.08, 0.33)	0.27 (-1.78, 2.37)
Mongolia	Low-middle SDI	1080273.79 (1003395.84, 1161822.12)	1689443.88 (1561951.26, 1812928.22)	179.33 (122.23, 255.06)	276.1 (188.77, 395.99)	0.54 (0.35, 0.74)	16.6 (11.31, 23.61)	16.34 (11.17, 23.44)	-0.02 (-0.14, 0.11)	12.82 (8.81, 18.05)	18.08 (12.37, 25.9)	0.41 (0.24, 0.59)	0.45 (-2.55, 3.54)
Tajikistan	Low-middle SDI	2696993.96 (2495733.88, 2908716.17)	5011639.19 (4343285.68, 5718570.43)	354.38 (245.56, 516.98)	743.82 (504.25, 1075.79)	1.1 (0.9, 1.36)	13.14 (9.1, 19.17)	14.84 (10.06, 21.47)	0.13 (0.02, 0.27)	10.82 (7.52, 15.6)	13.91 (9.48, 19.94)	0.29 (0.16, 0.44)	0.4 (-1.67, 2.51)
Bolivia	Low-middle SDI	3225381.01 (2950968.33, 3488942.41)	5900189.69 (5164995.74, 6650846.59)	3831.42 (2561.58, 5599.41)	7483 (5046.17, 10512.3)	0.95 (0.71, 1.35)	118.79 (79.42, 173.6)	126.83 (85.53, 178.17)	0.07 (-0.07, 0.29)	91.21 (61.22, 132.39)	120.85 (81.51, 169.9)	0.32 (0.16, 0.6)	0.27 (-1.14, 1.69)
Belize	Low-middle SDI	92362.64 (85843.34, 99344.79)	215969.81 (185629.83, 246106.88)	58.9 (39.22, 84.23)	169.41 (116.92, 241.56)	1.88 (1.43, 2.34)	63.77 (42.46, 91.2)	78.44 (54.14, 111.85)	0.23 (0.04, 0.43)	45.72 (31.04, 64.98)	65.92 (44.95, 94.84)	0.44 (0.23, 0.65)	0.1 (-8.3, 9.26)
Dominican Republic	Low-middle SDI	3648002.89 (3321006.98, 3970098.89)	5476647.15 (4671847.88, 6252541.03)	1928.74 (1320.16, 2756.21)	3377.77 (2268.23, 4794.42)	0.75 (0.52, 1.02)	52.87 (36.19, 75.55)	61.68 (41.42, 87.54)	0.17 (0.01, 0.35)	40.08 (27.3, 57.39)	63.06 (42.23, 90)	0.57 (0.37, 0.81)	0.19 (-1.14, 1.53)
El Salvador	Low-middle SDI	2715998.14 (2499495.91, 2931254.78)	3427118.48 (2885252.68, 3918481.7)	2446.67 (1638.54, 3638.32)	3062.85 (2061.61, 4439.64)	0.25 (0.08, 0.46)	90.08 (60.33, 133.96)	89.37 (60.16, 129.54)	-0.01 (-0.14, 0.16)	66.04 (44.5, 97.91)	94.25 (63.08, 136.91)	0.43 (0.24, 0.67)	0.22 (-1.45, 1.92)
Guatemala	Low-middle SDI	4254622.68 (3833812.41, 4649237.57)	8128545.05 (7402930.8, 8837866.15)	3365.5 (2236.61, 4873.72)	7581.01 (5106.24, 10999.82)	1.25 (0.86, 1.7)	79.1 (52.57, 114.55)	93.26 (62.82, 135.32)	0.18 (-0.03, 0.41)	56.21 (37.96, 80.7)	80.2 (53.7, 116.27)	0.43 (0.19, 0.7)	0.26 (-1.12, 1.65)
Honduras	Low-middle SDI	2369490.6 (2181945.81, 2565178.04)	5199760.3 (4583731.84, 5804685.52)	1778.14 (1191.13, 2611.32)	4965.11 (3366.75, 7119.83)	1.79 (1.39, 2.26)	75.04 (50.27, 110.21)	95.49 (64.75, 136.93)	0.27 (0.09, 0.49)	53.72 (36.58, 78.36)	81.11 (54.85, 116.84)	0.51 (0.29, 0.76)	0.21 (-1.57, 2.02)
Nicaragua	Low-middle SDI	1979502.3 (1777822.34, 2170135.91)	3376410.13 (2830837.26, 3936264.65)	1735.77 (1152.01, 2564.52)	3142.27 (2105.89, 4543.95)	0.81 (0.57, 1.08)	87.69 (58.2, 129.55)	93.07 (62.37, 134.58)	0.06 (-0.08, 0.22)	61.65 (41.12, 90.54)	87.88 (58.85, 127.37)	0.43 (0.24, 0.64)	0.39 (-1.65, 2.48)
Venezuela	Low-middle SDI	9433107.18 (8776162.49, 10062930.55)	13749840.67 (11855686.14, 15528189.8)	9395.97 (6312.32, 13845.47)	12226.37 (8482.93, 17618.23)	0.3 (0.11, 0.56)	99.61 (66.92, 146.78)	88.92 (61.69, 128.13)	-0.11 (-0.24, 0.07)	77.95 (52.5, 114.59)	98.33 (68.01, 141.95)	0.26 (0.08, 0.51)	0.27 (-0.56, 1.11)
Morocco	Low-middle SDI	12706246.64 (11535897.71, 13904668.79)	18453642.33 (16450848.59, 20505559.72)	9628.28 (6579.65, 13631.71)	13920.95 (9757.56, 20090.55)	0.45 (0.23, 0.66)	75.78 (51.78, 107.28)	75.44 (52.88, 108.87)	0 (-0.16, 0.15)	58.93 (40.56, 83.27)	77.28 (54.07, 111.57)	0.31 (0.11, 0.51)	0.3 (-0.41, 1.01)
Palestine	Low-middle SDI	1018777.33 (905534.94, 1134894.57)	2518429.23 (2286848.74, 2752717.36)	794.75 (537.97, 1140.99)	2401.7 (1650.27, 3363.94)	2.02 (1.63, 2.42)	78.01 (52.81, 112)	95.36 (65.53, 133.57)	0.22 (0.06, 0.38)	58.43 (40, 83.26)	73.97 (50.93, 103.68)	0.27 (0.1, 0.43)	0.24 (-2.39, 2.93)
Sudan	Low-middle SDI	9913037.37 (9032815.16, 10761888.35)	21361739.61 (18187222.17, 24458597.1)	5103.04 (3472.86, 7220.79)	19399.16 (13434.16, 27299.16)	2.8 (2.35, 3.37)	51.48 (35.03, 72.84)	90.81 (62.89, 127.79)	0.76 (0.55, 1.03)	39.11 (26.86, 55.01)	68.77 (47.85, 96.5)	0.76 (0.55, 1.01)	0.56 (-0.29, 1.43)
Bangladesh	Low-middle SDI	53026661.18 (49281323.58, 56963208.35)	83657841.78 (72633281.24, 94391544.38)	10380.82 (7096.86, 14814.29)	22460.1 (15709.1, 31143.09)	1.16 (0.92, 1.47)	19.58 (13.38, 27.94)	26.85 (18.78, 37.23)	0.37 (0.22, 0.56)	14.95 (10.29, 21.01)	24.43 (17.17, 33.89)	0.63 (0.47, 0.86)	0.53 (0.1, 0.96)
Bhutan	Low-middle SDI	296735.44 (251127.55, 342862.33)	364392.7 (329810.01, 396194.05)	87.56 (60.33, 122.76)	142.58 (99.13, 202.45)	0.63 (0.44, 0.83)	29.51 (20.33, 41.37)	39.13 (27.2, 55.56)	0.33 (0.17, 0.49)	21.13 (14.8, 29.45)	36.96 (25.68, 52.75)	0.75 (0.54, 0.96)	0.39 (-4.74, 5.79)
India	Low-middle SDI	409191973.84 (378391295.62, 438853812.66)	690259688.22 (605225325.86, 781520394.02)	132304.46 (95396.62, 183976.13)	346723.54 (248263.77, 476794.28)	1.62 (1.47, 1.83)	32.33 (23.31, 44.96)	50.23 (35.97, 69.07)	0.55 (0.46, 0.67)	26.95 (19.55, 37.06)	46.93 (33.28, 64.95)	0.74 (0.63, 0.86)	0.6 (-0.06, 1.27)
North Korea	Low-middle SDI	10910495.04 (9922395.48, 11888176.27)	13279504.4 (11246994.89, 15230605.21)	3817.41 (2734.7, 5404.76)	3897.38 (2717.14, 5421.25)	0.02 (-0.11, 0.15)	34.99 (25.06, 49.54)	29.35 (20.46, 40.82)	-0.16 (-0.27, -0.05)	34.19 (24.4, 48.54)	38.25 (26.36, 53.31)	0.12 (-0.03, 0.26)	0.03 (-0.65, 0.72)
Kiribati	Low-middle SDI	37498.78 (34884.41, 40141.13)	61841.94 (55276.8, 68605.42)	22.55 (15.53, 31.33)	55.99 (39.14, 79.19)	1.48 (1.17, 1.86)	60.12 (41.4, 83.54)	90.54 (63.29, 128.06)	0.51 (0.31, 0.73)	53.16 (36.63, 73.86)	78.42 (55.09, 110.62)	0.48 (0.28, 0.7)	-0.02 (-12.08, 13.7)
Marshall Islands	Low-middle SDI	22151.5 (20441.04, 23985.12)	27496.97 (24021.92, 31100.62)	14.39 (9.74, 20.92)	25.16 (17.56, 35.05)	0.75 (0.46, 1.01)	64.95 (43.98, 94.45)	91.49 (63.85, 127.47)	0.41 (0.18, 0.62)	45.42 (31.36, 64.73)	76.66 (53.65, 106.94)	0.69 (0.46, 0.94)	0.09 (-17.32, 21.15)
Federated States of Micronesia	Low-middle SDI	50426.53 (45713.59, 55732.98)	50311.77 (43911.74, 57085.89)	42.18 (29.12, 60.2)	51.21 (35.87, 72.04)	0.21 (0.08, 0.4)	83.64 (57.74, 119.39)	101.78 (71.29, 143.19)	0.22 (0.08, 0.4)	58.29 (40.79, 83.06)	84.43 (59.11, 119.36)	0.45 (0.28, 0.66)	-0.01 (-11.7, 13.24)
Tuvalu	Low-middle SDI	4915.43 (4539.75, 5285.27)	5925.78 (5184.91, 6703.8)	2.75 (1.9, 3.9)	5.91 (4.1, 8.36)	1.15 (0.83, 1.46)	55.85 (38.56, 79.27)	99.7 (69.23, 141.15)	0.79 (0.52, 1.04)	57.71 (39.75, 81.88)	91.62 (63.54, 130.16)	0.59 (0.35, 0.81)	0 (-29.07, 40.98)
Vanuatu	Low-middle SDI	73925.79 (68591.71, 79278.84)	154984.11 (143955.75, 166502.05)	49.42 (34.38, 70.83)	142.37 (96.91, 206.02)	1.88 (1.53, 2.28)	66.85 (46.51, 95.81)	91.86 (62.53, 132.93)	0.37 (0.21, 0.56)	52.13 (36.57, 74.17)	77.93 (53.18, 112.57)	0.49 (0.31, 0.7)	0.11 (-8.81, 9.89)
Cambodia	Low-middle SDI	5397201.81 (4780302.73, 6045730.41)	8676004.95 (7400988.29, 9983976.6)	3037.13 (2079.75, 4318.16)	7003.85 (4910.38, 9987.18)	1.31 (1.05, 1.61)	56.27 (38.53, 80.01)	80.73 (56.6, 115.11)	0.43 (0.28, 0.62)	45.59 (31.31, 64.68)	78.36 (54.92, 111.79)	0.72 (0.53, 0.92)	0.27 (-0.81, 1.35)
Laos	Low-middle SDI	2122446.94 (1900907.7, 2329327.86)	3666570.89 (3285316.18, 4024640.11)	1393.51 (968.09, 1968.5)	3822.97 (2706.67, 5367.52)	1.74 (1.4, 2.07)	65.66 (45.61, 92.75)	104.27 (73.82, 146.39)	0.59 (0.39, 0.78)	51.33 (35.64, 72.65)	95.13 (67.72, 133.06)	0.85 (0.62, 1.09)	0.26 (-1.46, 2.01)
Maldives	Low-middle SDI	108418.91 (101026.82, 115606.44)	198511.77 (174989.36, 219077.75)	78.65 (54.32, 109.86)	226.96 (158.22, 323.27)	1.89 (1.51, 2.31)	72.54 (50.1, 101.33)	114.33 (79.7, 162.84)	0.58 (0.37, 0.81)	54.46 (37.79, 75.72)	128.78 (89.7, 183.56)	1.36 (1.06, 1.72)	0.52 (-7.1, 8.77)
Myanmar	Low-middle SDI	20512402.81 (18294718.36, 22701677.5)	29188366.52 (25962454.28, 32484627.83)	12441.1 (8652.76, 17736.6)	29204.41 (20728.61, 41144.1)	1.35 (1.05, 1.68)	60.65 (42.18, 86.47)	100.05 (71.02, 140.96)	0.65 (0.44, 0.88)	47.4 (33, 67.47)	97.89 (69.86, 137.51)	1.07 (0.8, 1.36)	0.29 (-0.44, 1.02)
Timor-Leste	Low-middle SDI	377615.42 (351112.8, 403869.98)	690793.92 (617088.34, 763083.92)	204.38 (142.59, 287.51)	744.44 (529.54, 1074.75)	2.64 (2.21, 3.14)	54.12 (37.76, 76.14)	107.77 (76.66, 155.58)	0.99 (0.76, 1.26)	48.62 (33.99, 68.41)	80.27 (57.49, 116.88)	0.65 (0.46, 0.87)	0.21 (-3.91, 4.5)
Angola	Low-middle SDI	5095162.52 (4154704.96, 6121837.12)	16841206.8 (14961167.85, 18768313.62)	1029.15 (707.37, 1466.96)	6341.64 (4314.27, 9185.27)	5.16 (4.43, 6.31)	20.2 (13.88, 28.79)	37.66 (25.62, 54.54)	0.86 (0.64, 1.21)	16.18 (11.29, 22.74)	28.41 (19.49, 40.98)	0.76 (0.56, 1.05)	0.23 (-0.85, 1.33)
Congo (Brazzaville)	Low-middle SDI	1226694.8 (1089539.12, 1355192.73)	2711347.02 (2307617.38, 3137947.98)	369.94 (253.69, 528.05)	1055.67 (725.58, 1508.25)	1.85 (1.56, 2.21)	30.16 (20.68, 43.05)	38.94 (26.76, 55.63)	0.29 (0.16, 0.45)	22.32 (15.62, 31.72)	30.79 (21.28, 43.98)	0.38 (0.24, 0.54)	0.01 (-2.25, 2.32)
Comoros	Low-middle SDI	233001.06 (216379.28, 249333.5)	372829.34 (306292.97, 441650.21)	79.54 (54.38, 115.89)	129.41 (88.82, 182.99)	0.63 (0.4, 0.84)	34.14 (23.34, 49.74)	34.71 (23.82, 49.08)	0.02 (-0.13, 0.15)	25.33 (17.66, 36.38)	29.89 (20.52, 42.21)	0.18 (0.02, 0.32)	-0.08 (-5.27, 5.41)
Djibouti	Low-middle SDI	195919.48 (174466.25, 217449.21)	580155.49 (498785.52, 667614.6)	55.4 (38.78, 80.06)	212.39 (144.1, 308.85)	2.83 (2.34, 3.46)	28.28 (19.79, 40.86)	36.61 (24.84, 53.24)	0.29 (0.13, 0.51)	20.2 (14.29, 28.93)	33.73 (22.91, 49.09)	0.67 (0.44, 0.94)	0.3 (-4.88, 5.76)
Kenya	Low-middle SDI	11651931.39 (10842559.75, 12520959.17)	25200275.71 (23271767.49, 27199493.95)	3835.33 (2687.61, 5492.62)	9930.28 (7000.1, 14105.33)	1.59 (1.5, 1.71)	32.92 (23.07, 47.14)	39.41 (27.78, 55.97)	0.2 (0.16, 0.25)	24.02 (17.28, 33.52)	28.93 (20.71, 40.66)	0.2 (0.16, 0.26)	0.11 (-0.56, 0.78)
Zambia	Low-middle SDI	4036495.86 (3751459.7, 4324090.84)	9851661.37 (8466784.83, 11242659.11)	1635 (1118.21, 2361.53)	4669.43 (3157.78, 6691.2)	1.86 (1.51, 2.21)	40.51 (27.7, 58.5)	47.4 (32.05, 67.92)	0.17 (0.03, 0.32)	28.23 (19.39, 40.23)	34.33 (23.39, 48.84)	0.22 (0.07, 0.37)	0.06 (-1.33, 1.46)
eSwatini	Low-middle SDI	423220.2 (383809.86, 463746.52)	588692.78 (524607.72, 642906.89)	209.87 (142.81, 301.11)	315.48 (217.47, 444.28)	0.5 (0.3, 0.71)	49.59 (33.74, 71.15)	53.59 (36.94, 75.47)	0.08 (-0.07, 0.23)	35.63 (24.62, 50.96)	44.09 (30.37, 62.02)	0.24 (0.07, 0.39)	-0.16 (-4.25, 4.12)
Lesotho	Low-middle SDI	836114.63 (761181.11, 910296.86)	964828.67 (866824.36, 1064166.09)	257.33 (180.21, 371.83)	438.45 (301.43, 629.23)	0.7 (0.48, 0.93)	30.78 (21.55, 44.47)	45.44 (31.24, 65.22)	0.48 (0.29, 0.67)	24.55 (17.16, 35.09)	36.43 (25.21, 52.58)	0.48 (0.31, 0.7)	-0.03 (-2.81, 2.82)
Zimbabwe	Low-middle SDI	5274300.36 (4847642.61, 5678089.08)	8092969.66 (7162427.95, 9063380.03)	2254.01 (1513.88, 3252.82)	3386.46 (2358.07, 4811.41)	0.5 (0.33, 0.67)	42.74 (28.7, 61.67)	41.84 (29.14, 59.45)	-0.02 (-0.13, 0.09)	29.99 (20.42, 42.9)	32.29 (22.62, 45.66)	0.08 (-0.05, 0.19)	-0.13 (-1.34, 1.1)
Cape Verde	Low-middle SDI	185862.59 (172597.87, 198962.17)	277161.49 (241507.45, 314244.87)	44.84 (31.02, 64.06)	94 (65.78, 133.54)	1.1 (0.84, 1.38)	24.12 (16.69, 34.47)	33.92 (23.73, 48.18)	0.41 (0.24, 0.6)	19.72 (13.89, 27.83)	32.43 (22.54, 45.9)	0.64 (0.45, 0.89)	0.04 (-6.15, 6.64)
Cameroon	Low-middle SDI	5293167.63 (4832820.6, 5766109.94)	15912026.87 (13345855.44, 18603539.78)	1771.35 (1188.67, 2518.32)	7517.97 (4966.64, 10838.83)	3.24 (2.7, 3.73)	33.46 (22.46, 47.58)	47.25 (31.21, 68.12)	0.41 (0.23, 0.57)	26.78 (18.38, 38.15)	35.51 (23.66, 50.89)	0.33 (0.16, 0.47)	0.01 (-1.07, 1.1)
Ghana	Low-middle SDI	7540819.41 (6731085.62, 8337071.41)	17576948.33 (15249364.62, 19942031.2)	1812.06 (1256, 2564.71)	5895.02 (4176.22, 8487.4)	2.25 (1.83, 2.6)	24.03 (16.66, 34.01)	33.54 (23.76, 48.29)	0.4 (0.22, 0.54)	19.32 (13.57, 27.07)	28.4 (20.22, 40.84)	0.47 (0.28, 0.62)	0 (-0.91, 0.93)
Mauritania	Low-middle SDI	1036373.95 (952365.61, 1122887.03)	2234275.03 (1972735.18, 2505245.39)	305.24 (212.63, 448.27)	973.77 (674.4, 1397.44)	2.19 (1.78, 2.6)	29.45 (20.52, 43.25)	43.58 (30.18, 62.55)	0.48 (0.29, 0.67)	23.53 (16.59, 34.12)	32.51 (22.66, 46.17)	0.38 (0.21, 0.56)	-0.02 (-2.56, 2.58)
Nigeria	Low-middle SDI	44947701 (41515765.3, 48263841.59)	120492934.45 (107169194.7, 134476824.63)	12722.13 (8906.17, 18046.17)	46649.81 (32689.38, 66406.83)	2.67 (2.51, 2.85)	28.3 (19.81, 40.15)	38.72 (27.13, 55.11)	0.37 (0.31, 0.44)	21.57 (15.6, 29.9)	28.39 (20.27, 39.84)	0.32 (0.26, 0.37)	0.02 (-0.31, 0.35)
S茫o Tom茅 and Pr脥ncipe	Low-middle SDI	61286.69 (56687.22, 65609.71)	107879.77 (95142.39, 121028.02)	16.68 (11.48, 24.24)	42.9 (30.07, 61.86)	1.57 (1.27, 1.94)	27.22 (18.72, 39.55)	39.77 (27.88, 57.34)	0.46 (0.29, 0.67)	20.33 (14.35, 28.92)	29.77 (20.97, 42.74)	0.46 (0.29, 0.64)	0 (-10.6, 11.85)
Haiti	Low SDI	3279659.38 (2879310.68, 3672464.21)	6562370.97 (5456190.64, 7743360.54)	1259.78 (835.57, 1840.99)	2845.32 (1961.19, 4082.75)	1.26 (0.94, 1.56)	38.41 (25.48, 56.13)	43.36 (29.89, 62.21)	0.13 (-0.03, 0.28)	30.65 (20.52, 44.73)	38.13 (26.31, 54.71)	0.24 (0.08, 0.41)	0.19 (-1.21, 1.62)
Afghanistan	Low SDI	5094569.39 (4431497.44, 5777112.34)	15265381.07 (10576491.69, 19988214.9)	2494.44 (1724.33, 3519.25)	10509.12 (7174.58, 15049.51)	3.21 (2.7, 3.82)	48.96 (33.85, 69.08)	68.84 (47, 98.59)	0.41 (0.24, 0.61)	34.78 (24.32, 48.87)	50.11 (34.4, 71.4)	0.44 (0.27, 0.62)	0.56 (-0.54, 1.68)
Yemen	Low SDI	6687824.37 (6055458.06, 7292040)	16661167.68 (13954775.8, 19570791.82)	3508.27 (2427.99, 5094.58)	11282.53 (7615.29, 16305.19)	2.22 (1.68, 2.66)	52.46 (36.3, 76.18)	67.72 (45.71, 97.86)	0.29 (0.08, 0.47)	40.51 (28.47, 58.27)	49.82 (33.8, 71.41)	0.23 (0.04, 0.39)	0.35 (-0.74, 1.46)
Nepal	Low SDI	9708793.49 (8961591.92, 10450244.63)	16324204.43 (14336666.29, 18527324.54)	1829.91 (1293.25, 2604.64)	4855.03 (3368.11, 6762.04)	1.65 (1.39, 2.03)	18.85 (13.32, 26.83)	29.74 (20.63, 41.42)	0.58 (0.42, 0.8)	15.43 (11.02, 21.57)	26.39 (18.33, 36.92)	0.71 (0.51, 0.94)	0.49 (-0.34, 1.33)
Pakistan	Low SDI	52879738.32 (46986893.83, 58682914.05)	114989259.92 (105166455.67, 125347922.44)	17760.53 (12559.82, 25241.8)	42077.19 (29621.89, 59560.9)	1.37 (1.22, 1.55)	33.59 (23.75, 47.73)	36.59 (25.76, 51.8)	0.09 (0.02, 0.17)	26.15 (18.92, 36.52)	30.39 (21.44, 42.85)	0.16 (0.1, 0.24)	0.21 (-0.08, 0.5)
Papua New Guinea	Low SDI	1969652.16 (1705668.62, 2226115.74)	5036197.26 (4378969.25, 5674025.82)	1103.1 (754.67, 1549.92)	3693.08 (2565.94, 5174.03)	2.35 (1.87, 2.83)	56 (38.32, 78.69)	73.33 (50.95, 102.74)	0.31 (0.12, 0.5)	43.75 (30.16, 61.26)	64.43 (44.85, 90.65)	0.47 (0.26, 0.67)	0.03 (-1.68, 1.77)
Solomon Islands	Low SDI	163203.08 (148615.86, 178390.15)	334837.56 (283410.19, 381901.8)	104.67 (71.88, 150.06)	293.55 (200.7, 414.36)	1.8 (1.39, 2.19)	64.13 (44.05, 91.95)	87.67 (59.94, 123.75)	0.37 (0.17, 0.55)	45.14 (31.32, 64.19)	71.08 (48.69, 100.38)	0.57 (0.35, 0.79)	0 (-6.25, 6.66)
Central African Republic	Low SDI	1386875.48 (1278947.75, 1507503.2)	2793659.33 (2295659.28, 3263562.98)	348.68 (243.61, 501.31)	824.26 (567.95, 1166.14)	1.36 (1.15, 1.66)	25.14 (17.57, 36.15)	29.5 (20.33, 41.74)	0.17 (0.07, 0.32)	20.77 (14.67, 29.52)	22.41 (15.6, 31.42)	0.08 (-0.02, 0.2)	-0.04 (-2.23, 2.19)
DR Congo	Low SDI	19297361.07 (17374423.08, 21391692.02)	44591044.44 (31189069.21, 58380002.26)	4109.43 (2853.81, 5955.04)	14822.35 (10269.82, 21198.89)	2.61 (2.2, 3.08)	21.3 (14.79, 30.86)	33.24 (23.03, 47.54)	0.56 (0.39, 0.76)	17.28 (12.13, 24.51)	24.89 (17.44, 35.27)	0.44 (0.28, 0.61)	0.17 (-0.43, 0.77)
Burundi	Low SDI	2851351.91 (2662437.94, 3039639)	6599973.79 (5660563.6, 7489078.35)	595.27 (412.84, 845.59)	1664.01 (1145.37, 2344.12)	1.8 (1.52, 2.08)	20.88 (14.48, 29.66)	25.21 (17.35, 35.52)	0.21 (0.09, 0.33)	17.44 (12.3, 24.45)	18.62 (13, 25.75)	0.07 (-0.03, 0.17)	-0.05 (-1.66, 1.59)
Eritrea	Low SDI	1703999.23 (1517754.37, 1884895.71)	3246954.37 (2252657.3, 4308092.55)	335.82 (233.37, 473.54)	902.65 (632.8, 1300.31)	1.69 (1.43, 1.98)	19.71 (13.7, 27.79)	27.8 (19.49, 40.05)	0.41 (0.28, 0.56)	15.42 (10.84, 21.36)	22.62 (15.9, 32.39)	0.47 (0.33, 0.62)	0.16 (-1.87, 2.24)
Ethiopia	Low SDI	25228531.03 (23099614.12, 27788026.18)	54031950.12 (45545067.77, 62233609.32)	4981.13 (3496.6, 7049.9)	17269.79 (12201.09, 24551.19)	2.47 (2.18, 2.75)	19.74 (13.86, 27.94)	31.96 (22.58, 45.44)	0.62 (0.48, 0.75)	16.08 (11.54, 22.37)	23.6 (16.74, 33.05)	0.47 (0.35, 0.6)	0.33 (-0.12, 0.78)
Madagascar	Low SDI	5962778.09 (5478632.45, 6501278.3)	14470837.83 (13202377.27, 15686048.91)	1479.9 (1022.18, 2137.99)	4264.41 (2937.15, 6112.58)	1.88 (1.55, 2.33)	24.82 (17.14, 35.86)	29.47 (20.3, 42.24)	0.19 (0.05, 0.37)	19.08 (13.5, 26.9)	21.82 (15.25, 31.05)	0.14 (0.02, 0.31)	0.08 (-0.99, 1.16)
Malawi	Low SDI	4981970.6 (4560970.44, 5393865.7)	9974741.42 (9155974.1, 10786958.58)	1610.9 (1101.75, 2332.08)	4248.73 (2984.65, 6103.36)	1.64 (1.33, 1.93)	32.33 (22.11, 46.81)	42.59 (29.92, 61.19)	0.32 (0.16, 0.46)	25.28 (17.55, 36.25)	28.76 (20.26, 41.04)	0.14 (0.01, 0.26)	-0.01 (-1.29, 1.28)
Mozambique	Low SDI	6966721.36 (6181442.79, 7774121.15)	16118979.03 (14650031.07, 17606250.08)	1650.47 (1123.18, 2362.6)	6138.26 (4201.24, 8777.84)	2.72 (2.31, 3.21)	23.69 (16.12, 33.91)	38.08 (26.06, 54.46)	0.61 (0.43, 0.82)	18.61 (13.01, 26.07)	27.65 (19.07, 39.32)	0.49 (0.33, 0.67)	0.18 (-0.8, 1.17)
Rwanda	Low SDI	3682527.8 (3396484.68, 3972702.05)	6811755.62 (5911919.27, 7673353.4)	1075.04 (745.1, 1560.88)	2483.29 (1708.63, 3612.23)	1.31 (1, 1.61)	29.19 (20.23, 42.39)	36.46 (25.08, 53.03)	0.25 (0.08, 0.41)	22.88 (15.98, 32.64)	28.51 (19.76, 41.16)	0.25 (0.09, 0.4)	0.16 (-1.32, 1.66)
Somalia	Low SDI	3800116.36 (3502347.22, 4131684.11)	10556527.38 (7611437.23, 13206122.19)	922.05 (634.32, 1342.78)	3077.54 (2136, 4496.51)	2.34 (1.95, 2.71)	24.26 (16.69, 35.34)	29.15 (20.23, 42.59)	0.2 (0.06, 0.34)	18.94 (13.25, 26.64)	21.92 (15.42, 31.51)	0.16 (0.03, 0.29)	0.14 (-1.17, 1.47)
South Sudan	Low SDI	2767493.02 (2445375.08, 3092435.41)	4821782.76 (4048839.05, 5504086.7)	786.23 (546.74, 1124.14)	1564.3 (1066.92, 2272.68)	0.99 (0.79, 1.24)	28.41 (19.76, 40.62)	32.44 (22.13, 47.13)	0.14 (0.03, 0.29)	20.85 (14.65, 29.39)	23.01 (16.04, 32.97)	0.1 (0, 0.24)	-0.02 (-1.7, 1.69)
Uganda	Low SDI	8776596.5 (8139344.12, 9423486.08)	21958892.6 (19596679.92, 24494192.61)	2469.34 (1696.39, 3507.27)	8104.55 (5657.14, 11650.4)	2.28 (1.89, 2.66)	28.14 (19.33, 39.96)	36.91 (25.76, 53.06)	0.31 (0.16, 0.46)	21.34 (14.86, 30)	26.55 (18.65, 37.74)	0.24 (0.1, 0.38)	0.05 (-0.88, 0.99)
Tanzania	Low SDI	13259796.4 (12173266.41, 14338366.13)	30026102.28 (26458709.12, 33646014.68)	4372.03 (2969.73, 6294.87)	11879.41 (8174.02, 16805.79)	1.72 (1.44, 2.05)	32.97 (22.4, 47.47)	39.56 (27.22, 55.97)	0.2 (0.08, 0.34)	24.52 (16.89, 35.06)	29.83 (20.77, 42.01)	0.22 (0.09, 0.36)	0.13 (-0.6, 0.86)
Benin	Low SDI	2487885.25 (2289417.55, 2693572.29)	6854325.36 (6013957.11, 7688363.85)	534.22 (372.32, 761.75)	2958.36 (1989.24, 4268.45)	4.54 (3.87, 5.37)	21.47 (14.97, 30.62)	43.16 (29.02, 62.27)	1.01 (0.77, 1.31)	18.29 (12.86, 25.72)	32.87 (22.4, 46.94)	0.8 (0.59, 1.06)	0.09 (-1.57, 1.79)
Burkina Faso	Low SDI	4919352.46 (4429499.79, 5415173.96)	11746645.81 (10810820.74, 12714052.74)	1048.24 (729.28, 1523.8)	4149.6 (2845.64, 5824.99)	2.96 (2.5, 3.5)	21.31 (14.82, 30.98)	35.33 (24.23, 49.59)	0.66 (0.46, 0.88)	17.36 (12.19, 24.59)	27.1 (18.9, 37.99)	0.56 (0.38, 0.75)	0.14 (-1.05, 1.34)
Chad	Low SDI	3100105.87 (2833056.68, 3373480.89)	8922753.55 (7636882.07, 10192409.84)	513.99 (352.19, 733.94)	2462.78 (1683.69, 3519.57)	3.79 (3.25, 4.39)	16.58 (11.36, 23.67)	27.6 (18.87, 39.44)	0.66 (0.48, 0.87)	13.77 (9.68, 19.58)	20.44 (14.31, 28.68)	0.48 (0.33, 0.66)	-0.05 (-1.53, 1.46)
C么te d'Ivoire	Low SDI	5959921.21 (5456611.97, 6452074.52)	13474413.6 (12021243.64, 15062953.26)	1394.57 (952.31, 2030.2)	5019.4 (3426.24, 7345.24)	2.6 (2.22, 3.15)	23.4 (15.98, 34.06)	37.25 (25.43, 54.51)	0.59 (0.42, 0.84)	18.52 (12.78, 26.58)	29.82 (20.56, 43.32)	0.61 (0.44, 0.86)	0.07 (-1.01, 1.16)
The Gambia	Low SDI	490999.89 (449860.65, 533596.92)	1215191.36 (1070635.05, 1362618.14)	117.98 (82.08, 165.88)	455.41 (318.09, 649.14)	2.86 (2.42, 3.35)	24.03 (16.72, 33.78)	37.48 (26.18, 53.42)	0.56 (0.38, 0.76)	18.62 (13.1, 25.81)	27.37 (19.17, 38.79)	0.47 (0.31, 0.66)	0.09 (-3.79, 4.14)
Guinea	Low SDI	3070755.85 (2734282.81, 3404665.15)	6909325.17 (6154209, 7694055.75)	579.58 (400.93, 805.99)	2274.48 (1585.68, 3258.08)	2.92 (2.48, 3.37)	18.87 (13.06, 26.25)	32.92 (22.95, 47.15)	0.74 (0.55, 0.94)	16.92 (11.8, 23.47)	25.26 (17.73, 35.88)	0.49 (0.32, 0.65)	0.08 (-1.36, 1.54)
Guinea-Bissau	Low SDI	519250.52 (481801.71, 557490.36)	1056603.13 (911431.34, 1197383.55)	112.94 (78.07, 163.88)	344.45 (238.23, 495.29)	2.05 (1.72, 2.41)	21.75 (15.04, 31.56)	32.6 (22.55, 46.88)	0.5 (0.34, 0.68)	17 (11.9, 24.38)	25.19 (17.47, 35.6)	0.48 (0.33, 0.64)	0.01 (-3.68, 3.85)
Liberia	Low SDI	1228064.12 (1107687.65, 1360908.4)	2690794.11 (2270440.03, 3111468.65)	284.51 (198.24, 410.98)	1007.31 (700.77, 1458.13)	2.54 (2.13, 2.95)	23.17 (16.14, 33.47)	37.44 (26.04, 54.19)	0.62 (0.43, 0.8)	19.21 (13.55, 27.36)	27.66 (19.31, 39.77)	0.44 (0.28, 0.6)	0.19 (-2.37, 2.81)
Mali	Low SDI	4400628.16 (4020984.09, 4805570.47)	12118285.98 (10363018.73, 13812531.46)	750.89 (524.33, 1076.61)	3708.5 (2532.36, 5317.97)	3.94 (3.41, 4.59)	17.06 (11.91, 24.46)	30.6 (20.9, 43.88)	0.79 (0.6, 1.03)	14.63 (10.39, 20.62)	22.87 (15.87, 32.43)	0.56 (0.39, 0.76)	0.14 (-1.1, 1.4)
Niger	Low SDI	4047288.15 (3717118.83, 4358826.66)	12598809.77 (11014218.14, 14104713.96)	775.28 (541.32, 1085.12)	3547.11 (2473.24, 5103.77)	3.58 (3.05, 4.02)	19.16 (13.37, 26.81)	28.15 (19.63, 40.51)	0.47 (0.3, 0.61)	15.23 (10.9, 21.01)	20.38 (14.43, 28.8)	0.34 (0.19, 0.45)	0.04 (-1.27, 1.36)
Senegal	Low SDI	3910268.6 (3595586.09, 4220303.65)	7895782.6 (6974350.42, 8770023.22)	1096.77 (766.66, 1593.76)	2746.02 (1881.63, 3950.09)	1.5 (1.22, 1.75)	28.05 (19.61, 40.76)	34.78 (23.83, 50.03)	0.24 (0.1, 0.36)	21.56 (15.36, 31.07)	27.06 (18.73, 38.68)	0.26 (0.11, 0.38)	-0.07 (-1.39, 1.28)
Sierra Leone	Low SDI	2111259.12 (1905328.06, 2323382.7)	4465472.4 (4000502.43, 4939435.71)	407.33 (282.53, 565.02)	1624.61 (1116.47, 2356.54)	2.99 (2.46, 3.6)	19.29 (13.38, 26.76)	36.38 (25, 52.77)	0.89 (0.64, 1.18)	16.72 (11.65, 23.11)	27.7 (19.15, 40.03)	0.66 (0.44, 0.92)	0.12 (-1.74, 2.03)
Togo	Low SDI	1868194.74 (1653571.15, 2083749.23)	4268170.6 (3653221.39, 4846023.94)	420.92 (289.77, 603.65)	1353.64 (940.51, 1965.7)	2.22 (1.88, 2.63)	22.53 (15.51, 32.31)	31.71 (22.04, 46.05)	0.41 (0.26, 0.59)	17.55 (12.32, 24.85)	26.21 (18.27, 37.77)	0.49 (0.34, 0.68)	0.13 (-1.75, 2.03)
Notes: Age-standardized incidence rate is computed by direct standardization with global standard population in GBD 2021. Net drifts are estimates derived from the age-period-cohort model and denotes overall annual percentage change in incidence rate, which captures the contribution of the effects from calendar time and successive birth cohorts. Parentheses for all GBD health estimate indicate 95…
